# Supplementary material for: ITIH5 mediates epigenetic reprogramming of breast cancer cells
Source: Mol Cancer. 2017 Feb 23;16:44. doi: 10.1186/s12943-017-0610-2 (PMC5322623; doi:10.1186/s12943-017-0610-2)
Supplement: Additional file 2: — Overlap of hypo-and hypermethylated CpG sites with published gene sets (GSEA). This table summarizes an overlap of significantly hyper- and hypomethylated CpG sites between ΔpBK-ITIH5 and ΔpBK-mock clones with gene set data bases. (XLS 72 kb) [file 12943_2017_610_MOESM2_ESM.xls]

## Sheet: OVERLAP_1
Overlap Results
Collection(s):	C1, C2, C3, C4, C5, C6, C7, H
# overlaps shown:	10
# genesets in collections:	13311
# genes in comparison (n):	330
# genes in universe (N):	45956
Gene Set Name	# Genes in Gene Set (K)	Description	# Genes in Overlap (k)	k/K	p-value	FDR q-value
CAGGTG_V$E12_Q6	2485	Genes with promoter regions [-2kb,2kb] around transcription start site containing the motif CAGGTG which matches annotation for TCF3: transcription factor 3 (E2A immunoglobulin enhancer binding factors E12/E47)	66	0.0266	2.26E-20	3.01E-16
MEISSNER_NPC_HCP_WITH_H3K4ME2_AND_H3K27ME3	349	Genes with high-CpG-density promoters (HCP) bearing histone H3 dimethylation mark at K4 (H3K4me2) and trimethylation mark at K27 (H3K27me3) in neural precursor cells (NPC).	23	0.0659	1.56E-15	7.38E-12
BENPORATH_SUZ12_TARGETS	1038	Set 'Suz12 targets': genes identified by ChIP on chip as targets of the Polycomb protein SUZ12 [GeneID=23512] in human embryonic stem cells.	37	0.0356	1.66E-15	7.38E-12
MEMBRANE	1994	Genes annotated by the GO term GO:0016020. Double layer of lipid molecules that encloses all cells, and, in eukaryotes, many organelles; may be a single or double lipid bilayer; also includes associated proteins.	50	0.0251	1.58E-14	5.24E-11
MIKKELSEN_MEF_HCP_WITH_H3K27ME3	590	Genes with high-CpG-density promoters (HCP) bearing histone H3 trimethylation mark at K27 (H3K27me3) in MEF cells (embryonic fibroblast).	27	0.0458	3.92E-14	1.04E-10
INTEGRAL_TO_MEMBRANE	1330	Genes annotated by the GO term GO:0016021. Penetrating at least one phospholipid bilayer of a membrane. May also refer to the state of being buried in the bilayer with no exposure outside the bilayer. When used to describe a protein, indicates that all or part of the peptide sequence is embedded in the membrane.	39	0.0293	1.4E-13	3.1E-10
INTRINSIC_TO_MEMBRANE	1348	Genes annotated by the GO term GO:0031224. Located in a membrane such that some covalently attached portion of the gene product, for example part of a peptide sequence or some other covalently attached moiety such as a GPI anchor, spans or is embedded in one or both leaflets of the membrane.	39	0.0289	2.12E-13	4.03E-10
GATED_CHANNEL_ACTIVITY	122	Genes annotated by the GO term GO:0022836. Catalysis of the transmembrane transfer of a solute by a channel that opens in response to a specific stimulus.	14	0.1148	3.13E-13	5.21E-10
MEMBRANE_PART	1670	Genes annotated by the GO term GO:0044425. Any constituent part of a membrane, a double layer of lipid molecules that encloses all cells, and, in eukaryotes, many organelles; may be a single or double lipid bilayer; also includes associated proteins.	43	0.0257	5.59E-13	8.26E-10
GGGAGGRR_V$MAZ_Q6	2274	Genes with promoter regions [-2kb,2kb] around transcription start site containing the motif GGGAGGRR which matches annotation for MAZ: MYC-associated zinc finger protein (purine-binding transcription factor)	50	0.0220	2.12E-12	2.82E-9
Gene/Gene Set Overlap Matrix
Entrez Gene Id	Gene Symbol	Gene Description	CAGGTG_V$E12_Q6	MEISSNER_NPC_HCP_WITH_H3K4ME2_AND_H3K27ME3	BENPORATH_SUZ12_TARGETS	MEMBRANE	MIKKELSEN_MEF_HCP_WITH_H3K27ME3	INTEGRAL_TO_MEMBRANE	INTRINSIC_TO_MEMBRANE	GATED_CHANNEL_ACTIVITY	MEMBRANE_PART	GGGAGGRR_V$MAZ_Q6
57369	GJD2	gap junction protein, delta 2, 36kDa	CAGGTG_V$E12_Q6	MEISSNER_NPC_HCP_WITH_H3K4ME2_AND_H3K27ME3	BENPORATH_SUZ12_TARGETS		MIKKELSEN_MEF_HCP_WITH_H3K27ME3					GGGAGGRR_V$MAZ_Q6
3481	IGF2	insulin-like growth factor 2 (somatomedin A)	CAGGTG_V$E12_Q6	MEISSNER_NPC_HCP_WITH_H3K4ME2_AND_H3K27ME3	BENPORATH_SUZ12_TARGETS							GGGAGGRR_V$MAZ_Q6
54897	CASZ1	castor zinc finger 1	CAGGTG_V$E12_Q6	MEISSNER_NPC_HCP_WITH_H3K4ME2_AND_H3K27ME3	BENPORATH_SUZ12_TARGETS							GGGAGGRR_V$MAZ_Q6
4009	LMX1A	LIM homeobox transcription factor 1, alpha	CAGGTG_V$E12_Q6	MEISSNER_NPC_HCP_WITH_H3K4ME2_AND_H3K27ME3			MIKKELSEN_MEF_HCP_WITH_H3K27ME3					GGGAGGRR_V$MAZ_Q6
27112	FAM155B	family with sequence similarity 155, member B	CAGGTG_V$E12_Q6	MEISSNER_NPC_HCP_WITH_H3K4ME2_AND_H3K27ME3								GGGAGGRR_V$MAZ_Q6
79623	GALNT14	UDP-N-acetyl-alpha-D-galactosamine:polypeptide N-acetylgalactosaminyltransferase 14 (GalNAc-T14)	CAGGTG_V$E12_Q6	MEISSNER_NPC_HCP_WITH_H3K4ME2_AND_H3K27ME3
6340	SCNN1G	sodium channel, nonvoltage-gated 1, gamma	CAGGTG_V$E12_Q6		BENPORATH_SUZ12_TARGETS	MEMBRANE		INTEGRAL_TO_MEMBRANE	INTRINSIC_TO_MEMBRANE	GATED_CHANNEL_ACTIVITY	MEMBRANE_PART
1816	DRD5	dopamine receptor D5	CAGGTG_V$E12_Q6		BENPORATH_SUZ12_TARGETS	MEMBRANE
8013	NR4A3	nuclear receptor subfamily 4, group A, member 3	CAGGTG_V$E12_Q6		BENPORATH_SUZ12_TARGETS		MIKKELSEN_MEF_HCP_WITH_H3K27ME3					GGGAGGRR_V$MAZ_Q6
1400	CRMP1	collapsin response mediator protein 1	CAGGTG_V$E12_Q6		BENPORATH_SUZ12_TARGETS							GGGAGGRR_V$MAZ_Q6
4784	NFIX	nuclear factor I/X (CCAAT-binding transcription factor)	CAGGTG_V$E12_Q6		BENPORATH_SUZ12_TARGETS							GGGAGGRR_V$MAZ_Q6
4842	NOS1	nitric oxide synthase 1 (neuronal)	CAGGTG_V$E12_Q6		BENPORATH_SUZ12_TARGETS							GGGAGGRR_V$MAZ_Q6
1280	COL2A1	collagen, type II, alpha 1	CAGGTG_V$E12_Q6		BENPORATH_SUZ12_TARGETS
9353	SLIT2	slit homolog 2 (Drosophila)	CAGGTG_V$E12_Q6		BENPORATH_SUZ12_TARGETS
2628	GATM	glycine amidinotransferase (L-arginine:glycine amidinotransferase)	CAGGTG_V$E12_Q6		BENPORATH_SUZ12_TARGETS
4693	NDP	Norrie disease (pseudoglioma)	CAGGTG_V$E12_Q6		BENPORATH_SUZ12_TARGETS
3784	KCNQ1	potassium voltage-gated channel, KQT-like subfamily, member 1	CAGGTG_V$E12_Q6			MEMBRANE	MIKKELSEN_MEF_HCP_WITH_H3K27ME3	INTEGRAL_TO_MEMBRANE	INTRINSIC_TO_MEMBRANE	GATED_CHANNEL_ACTIVITY	MEMBRANE_PART
3757	KCNH2	potassium voltage-gated channel, subfamily H (eag-related), member 2	CAGGTG_V$E12_Q6			MEMBRANE		INTEGRAL_TO_MEMBRANE	INTRINSIC_TO_MEMBRANE	GATED_CHANNEL_ACTIVITY	MEMBRANE_PART	GGGAGGRR_V$MAZ_Q6
9312	KCNB2	potassium voltage-gated channel, Shab-related subfamily, member 2	CAGGTG_V$E12_Q6			MEMBRANE		INTEGRAL_TO_MEMBRANE	INTRINSIC_TO_MEMBRANE	GATED_CHANNEL_ACTIVITY	MEMBRANE_PART	GGGAGGRR_V$MAZ_Q6
1139	CHRNA7	cholinergic receptor, nicotinic, alpha 7	CAGGTG_V$E12_Q6			MEMBRANE		INTEGRAL_TO_MEMBRANE	INTRINSIC_TO_MEMBRANE	GATED_CHANNEL_ACTIVITY	MEMBRANE_PART
3359	HTR3A	5-hydroxytryptamine (serotonin) receptor 3A	CAGGTG_V$E12_Q6			MEMBRANE		INTEGRAL_TO_MEMBRANE	INTRINSIC_TO_MEMBRANE	GATED_CHANNEL_ACTIVITY	MEMBRANE_PART
58473	PLEKHB1	pleckstrin homology domain containing, family B (evectins) member 1	CAGGTG_V$E12_Q6			MEMBRANE		INTEGRAL_TO_MEMBRANE	INTRINSIC_TO_MEMBRANE		MEMBRANE_PART	GGGAGGRR_V$MAZ_Q6
10752	CHL1	cell adhesion molecule with homology to L1CAM (close homolog of L1)	CAGGTG_V$E12_Q6			MEMBRANE		INTEGRAL_TO_MEMBRANE	INTRINSIC_TO_MEMBRANE		MEMBRANE_PART	GGGAGGRR_V$MAZ_Q6
6844	VAMP2	vesicle-associated membrane protein 2 (synaptobrevin 2)	CAGGTG_V$E12_Q6			MEMBRANE		INTEGRAL_TO_MEMBRANE	INTRINSIC_TO_MEMBRANE		MEMBRANE_PART
7122	CLDN5	claudin 5	CAGGTG_V$E12_Q6			MEMBRANE		INTEGRAL_TO_MEMBRANE	INTRINSIC_TO_MEMBRANE		MEMBRANE_PART
9369	NRXN3	neurexin 3	CAGGTG_V$E12_Q6			MEMBRANE		INTEGRAL_TO_MEMBRANE	INTRINSIC_TO_MEMBRANE		MEMBRANE_PART
10235	RASGRP2	RAS guanyl releasing protein 2 (calcium and DAG-regulated)	CAGGTG_V$E12_Q6				MIKKELSEN_MEF_HCP_WITH_H3K27ME3					GGGAGGRR_V$MAZ_Q6
79727	LIN28A	lin-28 homolog A (C. elegans)	CAGGTG_V$E12_Q6				MIKKELSEN_MEF_HCP_WITH_H3K27ME3					GGGAGGRR_V$MAZ_Q6
55200	PLEKHG6	pleckstrin homology domain containing, family G (with RhoGef domain) member 6	CAGGTG_V$E12_Q6				MIKKELSEN_MEF_HCP_WITH_H3K27ME3
2099	ESR1	estrogen receptor 1	CAGGTG_V$E12_Q6									GGGAGGRR_V$MAZ_Q6
64919	BCL11B	B-cell CLL/lymphoma 11B (zinc finger protein)	CAGGTG_V$E12_Q6									GGGAGGRR_V$MAZ_Q6
374655	ZNF710	zinc finger protein 710	CAGGTG_V$E12_Q6									GGGAGGRR_V$MAZ_Q6
56924	PAK6	p21 protein (Cdc42/Rac)-activated kinase 6	CAGGTG_V$E12_Q6									GGGAGGRR_V$MAZ_Q6
1462	VCAN	versican	CAGGTG_V$E12_Q6									GGGAGGRR_V$MAZ_Q6
9719	ADAMTSL2	ADAMTS-like 2	CAGGTG_V$E12_Q6									GGGAGGRR_V$MAZ_Q6
8741	TNFSF13	tumor necrosis factor (ligand) superfamily, member 13	CAGGTG_V$E12_Q6									GGGAGGRR_V$MAZ_Q6
152789	JAKMIP1	janus kinase and microtubule interacting protein 1	CAGGTG_V$E12_Q6									GGGAGGRR_V$MAZ_Q6
50937	CDON	Cdon homolog (mouse)	CAGGTG_V$E12_Q6									GGGAGGRR_V$MAZ_Q6
83698	CALN1	calneuron 1	CAGGTG_V$E12_Q6									GGGAGGRR_V$MAZ_Q6
54587	MXRA8	matrix-remodelling associated 8	CAGGTG_V$E12_Q6									GGGAGGRR_V$MAZ_Q6
6512	SLC1A7	solute carrier family 1 (glutamate transporter), member 7	CAGGTG_V$E12_Q6
2783	GNB2	guanine nucleotide binding protein (G protein), beta polypeptide 2	CAGGTG_V$E12_Q6
29911	HOOK2	hook homolog 2 (Drosophila)	CAGGTG_V$E12_Q6
81786	TRIM7	tripartite motif containing 7	CAGGTG_V$E12_Q6
8407	TAGLN2	transgelin 2	CAGGTG_V$E12_Q6
23533	PIK3R5	phosphoinositide-3-kinase, regulatory subunit 5	CAGGTG_V$E12_Q6
84445	LZTS2	leucine zipper, putative tumor suppressor 2	CAGGTG_V$E12_Q6
23500	DAAM2	dishevelled associated activator of morphogenesis 2	CAGGTG_V$E12_Q6
2794	GNL1	guanine nucleotide binding protein-like 1	CAGGTG_V$E12_Q6
23235	SIK2	salt-inducible kinase 2	CAGGTG_V$E12_Q6
81551	STMN4	stathmin-like 4	CAGGTG_V$E12_Q6
658	BMPR1B	bone morphogenetic protein receptor, type IB	CAGGTG_V$E12_Q6
286	ANK1	ankyrin 1, erythrocytic	CAGGTG_V$E12_Q6
90378	SAMD1	sterile alpha motif domain containing 1	CAGGTG_V$E12_Q6
54540	FAM193B	family with sequence similarity 193, member B	CAGGTG_V$E12_Q6
1639	DCTN1	dynactin 1	CAGGTG_V$E12_Q6
4953	ODC1	ornithine decarboxylase 1	CAGGTG_V$E12_Q6
5091	PC	pyruvate carboxylase	CAGGTG_V$E12_Q6
1612	DAPK1	death-associated protein kinase 1	CAGGTG_V$E12_Q6
8440	NCK2	NCK adaptor protein 2	CAGGTG_V$E12_Q6
389197	C4orf50	chromosome 4 open reading frame 50	CAGGTG_V$E12_Q6
10040	TOM1L1	target of myb1 (chicken)-like 1	CAGGTG_V$E12_Q6
5981	RFC1	replication factor C (activator 1) 1, 145kDa	CAGGTG_V$E12_Q6
9498	SLC4A8	solute carrier family 4, sodium bicarbonate cotransporter, member 8	CAGGTG_V$E12_Q6
1774	DNASE1L1	deoxyribonuclease I-like 1	CAGGTG_V$E12_Q6
80741	LY6G5C	lymphocyte antigen 6 complex, locus G5C	CAGGTG_V$E12_Q6
56341	PRMT8	protein arginine methyltransferase 8		MEISSNER_NPC_HCP_WITH_H3K4ME2_AND_H3K27ME3	BENPORATH_SUZ12_TARGETS	MEMBRANE	MIKKELSEN_MEF_HCP_WITH_H3K27ME3
3736	KCNA1	potassium voltage-gated channel, shaker-related subfamily, member 1 (episodic ataxia with myokymia)		MEISSNER_NPC_HCP_WITH_H3K4ME2_AND_H3K27ME3	BENPORATH_SUZ12_TARGETS	MEMBRANE		INTEGRAL_TO_MEMBRANE	INTRINSIC_TO_MEMBRANE	GATED_CHANNEL_ACTIVITY	MEMBRANE_PART
284654	RSPO1	R-spondin 1		MEISSNER_NPC_HCP_WITH_H3K4ME2_AND_H3K27ME3	BENPORATH_SUZ12_TARGETS		MIKKELSEN_MEF_HCP_WITH_H3K27ME3
140689	CBLN4	cerebellin 4 precursor		MEISSNER_NPC_HCP_WITH_H3K4ME2_AND_H3K27ME3	BENPORATH_SUZ12_TARGETS		MIKKELSEN_MEF_HCP_WITH_H3K27ME3
7161	TP73	tumor protein p73		MEISSNER_NPC_HCP_WITH_H3K4ME2_AND_H3K27ME3	BENPORATH_SUZ12_TARGETS
317649	EIF4E3	eukaryotic translation initiation factor 4E family member 3		MEISSNER_NPC_HCP_WITH_H3K4ME2_AND_H3K27ME3	BENPORATH_SUZ12_TARGETS
3785	KCNQ2	potassium voltage-gated channel, KQT-like subfamily, member 2		MEISSNER_NPC_HCP_WITH_H3K4ME2_AND_H3K27ME3		MEMBRANE	MIKKELSEN_MEF_HCP_WITH_H3K27ME3	INTEGRAL_TO_MEMBRANE	INTRINSIC_TO_MEMBRANE	GATED_CHANNEL_ACTIVITY	MEMBRANE_PART
799	CALCR	calcitonin receptor		MEISSNER_NPC_HCP_WITH_H3K4ME2_AND_H3K27ME3			MIKKELSEN_MEF_HCP_WITH_H3K27ME3					GGGAGGRR_V$MAZ_Q6
9228	DLGAP2	discs, large (Drosophila) homolog-associated protein 2		MEISSNER_NPC_HCP_WITH_H3K4ME2_AND_H3K27ME3			MIKKELSEN_MEF_HCP_WITH_H3K27ME3
1006	CDH8	cadherin 8, type 2		MEISSNER_NPC_HCP_WITH_H3K4ME2_AND_H3K27ME3			MIKKELSEN_MEF_HCP_WITH_H3K27ME3
25924	MYRIP	myosin VIIA and Rab interacting protein		MEISSNER_NPC_HCP_WITH_H3K4ME2_AND_H3K27ME3			MIKKELSEN_MEF_HCP_WITH_H3K27ME3
8618	CADPS	Ca++-dependent secretion activator		MEISSNER_NPC_HCP_WITH_H3K4ME2_AND_H3K27ME3								GGGAGGRR_V$MAZ_Q6
51334	PRR16	proline rich 16		MEISSNER_NPC_HCP_WITH_H3K4ME2_AND_H3K27ME3								GGGAGGRR_V$MAZ_Q6
163732	CITED4	Cbp/p300-interacting transactivator, with Glu/Asp-rich carboxy-terminal domain, 4		MEISSNER_NPC_HCP_WITH_H3K4ME2_AND_H3K27ME3
644524	NKX2-4	NK2 homeobox 4		MEISSNER_NPC_HCP_WITH_H3K4ME2_AND_H3K27ME3
84620	ST6GAL2	ST6 beta-galactosamide alpha-2,6-sialyltranferase 2		MEISSNER_NPC_HCP_WITH_H3K4ME2_AND_H3K27ME3
93166	PRDM6	PR domain containing 6		MEISSNER_NPC_HCP_WITH_H3K4ME2_AND_H3K27ME3
3763	KCNJ6	potassium inwardly-rectifying channel, subfamily J, member 6			BENPORATH_SUZ12_TARGETS	MEMBRANE	MIKKELSEN_MEF_HCP_WITH_H3K27ME3	INTEGRAL_TO_MEMBRANE	INTRINSIC_TO_MEMBRANE	GATED_CHANNEL_ACTIVITY	MEMBRANE_PART
6531	SLC6A3	solute carrier family 6 (neurotransmitter transporter, dopamine), member 3			BENPORATH_SUZ12_TARGETS	MEMBRANE
460	ASTN1	astrotactin 1			BENPORATH_SUZ12_TARGETS		MIKKELSEN_MEF_HCP_WITH_H3K27ME3					GGGAGGRR_V$MAZ_Q6
116135	LRRC3B	leucine rich repeat containing 3B			BENPORATH_SUZ12_TARGETS		MIKKELSEN_MEF_HCP_WITH_H3K27ME3					GGGAGGRR_V$MAZ_Q6
339488	TFAP2E	transcription factor AP-2 epsilon (activating enhancer binding protein 2 epsilon)			BENPORATH_SUZ12_TARGETS		MIKKELSEN_MEF_HCP_WITH_H3K27ME3
196883	ADCY4	adenylate cyclase 4			BENPORATH_SUZ12_TARGETS							GGGAGGRR_V$MAZ_Q6
429	ASCL1	achaete-scute complex homolog 1 (Drosophila)			BENPORATH_SUZ12_TARGETS							GGGAGGRR_V$MAZ_Q6
4487	MSX1	msh homeobox 1			BENPORATH_SUZ12_TARGETS							GGGAGGRR_V$MAZ_Q6
55970	GNG12	guanine nucleotide binding protein (G protein), gamma 12			BENPORATH_SUZ12_TARGETS
57214	KIAA1199	KIAA1199			BENPORATH_SUZ12_TARGETS
6910	TBX5	T-box 5			BENPORATH_SUZ12_TARGETS
55340	GIMAP5	GTPase, IMAP family member 5			BENPORATH_SUZ12_TARGETS
79966	SCD5	stearoyl-CoA desaturase 5			BENPORATH_SUZ12_TARGETS
579	NKX3-2	NK3 homeobox 2			BENPORATH_SUZ12_TARGETS
1908	EDN3	endothelin 3			BENPORATH_SUZ12_TARGETS
3225	HOXC9	homeobox C9			BENPORATH_SUZ12_TARGETS
7552	ZNF711	zinc finger protein 711			BENPORATH_SUZ12_TARGETS
10840	ALDH1L1	aldehyde dehydrogenase 1 family, member L1			BENPORATH_SUZ12_TARGETS
3737	KCNA2	potassium voltage-gated channel, shaker-related subfamily, member 2				MEMBRANE	MIKKELSEN_MEF_HCP_WITH_H3K27ME3	INTEGRAL_TO_MEMBRANE	INTRINSIC_TO_MEMBRANE	GATED_CHANNEL_ACTIVITY	MEMBRANE_PART
2828	GPR4	G protein-coupled receptor 4				MEMBRANE	MIKKELSEN_MEF_HCP_WITH_H3K27ME3	INTEGRAL_TO_MEMBRANE	INTRINSIC_TO_MEMBRANE		MEMBRANE_PART
3742	KCNA6	potassium voltage-gated channel, shaker-related subfamily, member 6				MEMBRANE		INTEGRAL_TO_MEMBRANE	INTRINSIC_TO_MEMBRANE	GATED_CHANNEL_ACTIVITY	MEMBRANE_PART
1135	CHRNA2	cholinergic receptor, nicotinic, alpha 2 (neuronal)				MEMBRANE		INTEGRAL_TO_MEMBRANE	INTRINSIC_TO_MEMBRANE	GATED_CHANNEL_ACTIVITY	MEMBRANE_PART
2741	GLRA1	glycine receptor, alpha 1				MEMBRANE		INTEGRAL_TO_MEMBRANE	INTRINSIC_TO_MEMBRANE	GATED_CHANNEL_ACTIVITY	MEMBRANE_PART
4248	MGAT3	mannosyl (beta-1,4-)-glycoprotein beta-1,4-N-acetylglucosaminyltransferase				MEMBRANE		INTEGRAL_TO_MEMBRANE	INTRINSIC_TO_MEMBRANE		MEMBRANE_PART	GGGAGGRR_V$MAZ_Q6
54538	ROBO4	roundabout homolog 4, magic roundabout (Drosophila)				MEMBRANE		INTEGRAL_TO_MEMBRANE	INTRINSIC_TO_MEMBRANE		MEMBRANE_PART	GGGAGGRR_V$MAZ_Q6
4486	MST1R	macrophage stimulating 1 receptor (c-met-related tyrosine kinase)				MEMBRANE		INTEGRAL_TO_MEMBRANE	INTRINSIC_TO_MEMBRANE		MEMBRANE_PART
6566	SLC16A1	solute carrier family 16, member 1 (monocarboxylic acid transporter 1)				MEMBRANE		INTEGRAL_TO_MEMBRANE	INTRINSIC_TO_MEMBRANE		MEMBRANE_PART
57153	SLC44A2	solute carrier family 44, member 2				MEMBRANE		INTEGRAL_TO_MEMBRANE	INTRINSIC_TO_MEMBRANE		MEMBRANE_PART
9123	SLC16A3	solute carrier family 16, member 3 (monocarboxylic acid transporter 4)				MEMBRANE		INTEGRAL_TO_MEMBRANE	INTRINSIC_TO_MEMBRANE		MEMBRANE_PART
7095	SEC62	SEC62 homolog (S. cerevisiae)				MEMBRANE		INTEGRAL_TO_MEMBRANE	INTRINSIC_TO_MEMBRANE		MEMBRANE_PART
2013	EMP2	epithelial membrane protein 2				MEMBRANE		INTEGRAL_TO_MEMBRANE	INTRINSIC_TO_MEMBRANE		MEMBRANE_PART
8326	FZD9	frizzled family receptor 9				MEMBRANE		INTEGRAL_TO_MEMBRANE	INTRINSIC_TO_MEMBRANE		MEMBRANE_PART
7791	ZYX	zyxin				MEMBRANE		INTEGRAL_TO_MEMBRANE	INTRINSIC_TO_MEMBRANE		MEMBRANE_PART
8808	IL1RL2	interleukin 1 receptor-like 2				MEMBRANE		INTEGRAL_TO_MEMBRANE	INTRINSIC_TO_MEMBRANE		MEMBRANE_PART
684	BST2	bone marrow stromal cell antigen 2				MEMBRANE		INTEGRAL_TO_MEMBRANE	INTRINSIC_TO_MEMBRANE		MEMBRANE_PART
56121	PCDHB15	protocadherin beta 15				MEMBRANE		INTEGRAL_TO_MEMBRANE	INTRINSIC_TO_MEMBRANE		MEMBRANE_PART
10867	TSPAN9	tetraspanin 9				MEMBRANE		INTEGRAL_TO_MEMBRANE	INTRINSIC_TO_MEMBRANE		MEMBRANE_PART
101	ADAM8	ADAM metallopeptidase domain 8				MEMBRANE		INTEGRAL_TO_MEMBRANE	INTRINSIC_TO_MEMBRANE		MEMBRANE_PART
84435	GPR123	G protein-coupled receptor 123				MEMBRANE		INTEGRAL_TO_MEMBRANE	INTRINSIC_TO_MEMBRANE		MEMBRANE_PART
27087	B3GAT1	beta-1,3-glucuronyltransferase 1 (glucuronosyltransferase P)				MEMBRANE		INTEGRAL_TO_MEMBRANE	INTRINSIC_TO_MEMBRANE		MEMBRANE_PART
771	CA12	carbonic anhydrase XII				MEMBRANE		INTEGRAL_TO_MEMBRANE	INTRINSIC_TO_MEMBRANE		MEMBRANE_PART
26103	LRIT1	leucine-rich repeat, immunoglobulin-like and transmembrane domains 1				MEMBRANE		INTEGRAL_TO_MEMBRANE	INTRINSIC_TO_MEMBRANE		MEMBRANE_PART
10073	SNUPN	snurportin 1				MEMBRANE		INTEGRAL_TO_MEMBRANE	INTRINSIC_TO_MEMBRANE		MEMBRANE_PART
529	ATP6V1E1	ATPase, H+ transporting, lysosomal 31kDa, V1 subunit E1				MEMBRANE					MEMBRANE_PART
137075	CLDN23	claudin 23				MEMBRANE					MEMBRANE_PART
10287	RGS19	regulator of G-protein signaling 19				MEMBRANE					MEMBRANE_PART
2765	GML	glycosylphosphatidylinositol anchored molecule like protein				MEMBRANE					MEMBRANE_PART
375	ARF1	ADP-ribosylation factor 1				MEMBRANE
1445	CSK	c-src tyrosine kinase				MEMBRANE
200931	OSTalpha	organic solute transporter alpha				MEMBRANE
129807	NEU4	sialidase 4				MEMBRANE
11226	GALNT6	UDP-N-acetyl-alpha-D-galactosamine:polypeptide N-acetylgalactosaminyltransferase 6 (GalNAc-T6)					MIKKELSEN_MEF_HCP_WITH_H3K27ME3
147719	LYPD4	LY6/PLAUR domain containing 4					MIKKELSEN_MEF_HCP_WITH_H3K27ME3
4342	MOS	v-mos Moloney murine sarcoma viral oncogene homolog					MIKKELSEN_MEF_HCP_WITH_H3K27ME3
148252	DIRAS1	DIRAS family, GTP-binding RAS-like 1					MIKKELSEN_MEF_HCP_WITH_H3K27ME3
57574	MARCH4	membrane-associated ring finger (C3HC4) 4					MIKKELSEN_MEF_HCP_WITH_H3K27ME3
2812	GP1BB	glycoprotein Ib (platelet), beta polypeptide					MIKKELSEN_MEF_HCP_WITH_H3K27ME3
1261	CNGA3	cyclic nucleotide gated channel alpha 3								GATED_CHANNEL_ACTIVITY
7068	THRB	thyroid hormone receptor, beta (erythroblastic leukemia viral (v-erb-a) oncogene homolog 2, avian)										GGGAGGRR_V$MAZ_Q6
8943	AP3D1	adaptor-related protein complex 3, delta 1 subunit										GGGAGGRR_V$MAZ_Q6
7139	TNNT2	troponin T type 2 (cardiac)										GGGAGGRR_V$MAZ_Q6
148398	SAMD11	sterile alpha motif domain containing 11										GGGAGGRR_V$MAZ_Q6
54715	RBFOX1	RNA binding protein, fox-1 homolog (C. elegans) 1										GGGAGGRR_V$MAZ_Q6
85456	TNKS1BP1	tankyrase 1 binding protein 1, 182kDa										GGGAGGRR_V$MAZ_Q6
54880	BCOR	BCL6 corepressor										GGGAGGRR_V$MAZ_Q6
23221	RHOBTB2	Rho-related BTB domain containing 2										GGGAGGRR_V$MAZ_Q6
9468	PCYT1B	phosphate cytidylyltransferase 1, choline, beta										GGGAGGRR_V$MAZ_Q6
6433	SFSWAP	splicing factor, suppressor of white-apricot homolog (Drosophila)										GGGAGGRR_V$MAZ_Q6
11277	TREX1	three prime repair exonuclease 1										GGGAGGRR_V$MAZ_Q6
92565	FANK1	fibronectin type III and ankyrin repeat domains 1										GGGAGGRR_V$MAZ_Q6
6604	SMARCD3	SWI/SNF related, matrix associated, actin dependent regulator of chromatin, subfamily d, member 3										GGGAGGRR_V$MAZ_Q6
53940	FTHL17	ferritin, heavy polypeptide-like 17										GGGAGGRR_V$MAZ_Q6
6507	SLC1A3	solute carrier family 1 (glial high affinity glutamate transporter), member 3
53822	FXYD7	FXYD domain containing ion transport regulator 7
89781	HPS4	Hermansky-Pudlak syndrome 4
7041	TGFB1I1	transforming growth factor beta 1 induced transcript 1
12	SERPINA3	serpin peptidase inhibitor, clade A (alpha-1 antiproteinase, antitrypsin), member 3
3671	ISLR	immunoglobulin superfamily containing leucine-rich repeat
5507	PPP1R3C	protein phosphatase 1, regulatory subunit 3C
79657	RPAP3	RNA polymerase II associated protein 3
8140	SLC7A5	solute carrier family 7 (amino acid transporter light chain, L system), member 5
367	AR	androgen receptor
547	KIF1A	kinesin family member 1A
2220	FCN2	ficolin (collagen/fibrinogen domain containing lectin) 2 (hucolin)
7089	TLE2	transducin-like enhancer of split 2 (E(sp1) homolog, Drosophila)
65989	DLK2	delta-like 2 homolog (Drosophila)
1306	COL15A1	collagen, type XV, alpha 1
92369	SPSB4	splA/ryanodine receptor domain and SOCS box containing 4
128178	EDARADD	EDAR-associated death domain
56475	RPRM	reprimo, TP53 dependent G2 arrest mediator candidate
124274	GPR139	G protein-coupled receptor 139
3955	LFNG	LFNG O-fucosylpeptide 3-beta-N-acetylglucosaminyltransferase
83716	CRISPLD2	cysteine-rich secretory protein LCCL domain containing 2
346689	KLRG2	killer cell lectin-like receptor subfamily G, member 2
91107	TRIM47	tripartite motif containing 47
3309	HSPA5	heat shock 70kDa protein 5 (glucose-regulated protein, 78kDa)
4129	MAOB	monoamine oxidase B
5178	PEG3	paternally expressed 3
5445	PON2	paraoxonase 2
9779	TBC1D5	TBC1 domain family, member 5
81876	RAB1B	RAB1B, member RAS oncogene family
64409	WBSCR17	Williams-Beuren syndrome chromosome region 17
27106	ARRDC2	arrestin domain containing 2
145270	PRIMA1	proline rich membrane anchor 1
23678	SGK3	serum/glucocorticoid regulated kinase family, member 3
5685	PSMA4	proteasome (prosome, macropain) subunit, alpha type, 4
84833	USMG5	up-regulated during skeletal muscle growth 5 homolog (mouse)
60484	HAPLN2	hyaluronan and proteoglycan link protein 2
4528	MTIF2	mitochondrial translational initiation factor 2
54510	PCDH18	protocadherin 18
2134	EXTL1	exostoses (multiple)-like 1
7052	TGM2	transglutaminase 2 (C polypeptide, protein-glutamine-gamma-glutamyltransferase)
89927	C16orf45	chromosome 16 open reading frame 45
4828	NMB	neuromedin B
6452	SH3BP2	SH3-domain binding protein 2
3665	IRF7	interferon regulatory factor 7
633	BGN	biglycan
24139	EML2	echinoderm microtubule associated protein like 2
79776	ZFHX4	zinc finger homeobox 4
23532	PRAME	preferentially expressed antigen in melanoma
5501	PPP1CC	protein phosphatase 1, catalytic subunit, gamma isozyme
11078	TRIOBP	TRIO and F-actin binding protein
55128	TRIM68	tripartite motif containing 68
25949	SYF2	SYF2 homolog, RNA splicing factor (S. cerevisiae)
797	CALCB	calcitonin-related polypeptide beta
4295	MLN	motilin
6139	RPL17	ribosomal protein L17
63928	CHP2	calcineurin B homologous protein 2
26238	C6orf123	chromosome 6 open reading frame 123
54660	PCDHB18	protocadherin beta 18 pseudogene
1511	CTSG	cathepsin G
9506	PAGE4	P antigen family, member 4 (prostate associated)
6101	RP1	retinitis pigmentosa 1 (autosomal dominant)
284996	RNF149	ring finger protein 149
390616	ANKRD34C	ankyrin repeat domain 34C
23096	IQSEC2	IQ motif and Sec7 domain 2
79946	C10orf95	chromosome 10 open reading frame 95
90353	CTU1	cytosolic thiouridylase subunit 1 homolog (S. pombe)
259239	WFDC11	WAP four-disulfide core domain 11
349565	NMNAT3	nicotinamide nucleotide adenylyltransferase 3
201161	CENPV	centromere protein V
8705	B3GALT4	UDP-Gal:betaGlcNAc beta 1,3-galactosyltransferase, polypeptide 4
2622	GAS8	growth arrest-specific 8
118491	TTC18	tetratricopeptide repeat domain 18
80757	TMEM121	transmembrane protein 121
152503	SH3D19	SH3 domain containing 19
25790	CCDC19	coiled-coil domain containing 19
283927	NUDT7	nudix (nucleoside diphosphate linked moiety X)-type motif 7
114792	KLHL32	kelch-like 32 (Drosophila)
221458	KIF6	kinesin family member 6
54932	EXD3	exonuclease 3'-5' domain containing 3
400713	ZNF880	zinc finger protein 880
474354	LRRC18	leucine rich repeat containing 18
25799	ZNF324	zinc finger protein 324
92293	TMEM132C	transmembrane protein 132C
5650	KLK7	kallikrein-related peptidase 7
28986	MAGEH1	melanoma antigen family H, 1
55966	AJAP1	adherens junctions associated protein 1
374569	ASPG	asparaginase homolog (S. cerevisiae)
400258	C14orf180	chromosome 14 open reading frame 180
90050	FAM181A	family with sequence similarity 181, member A
284312	ZSCAN1	zinc finger and SCAN domain containing 1
504189	OR8U8	olfactory receptor, family 8, subfamily U, member 8
54069	MIS18A	MIS18 kinetochore protein homolog A (S. pombe)
116534	MRGPRE	MAS-related GPR, member E
150921	TCF23	transcription factor 23
338	APOB	apolipoprotein B (including Ag(x) antigen)
83938	C10orf11	chromosome 10 open reading frame 11
54471	SMCR7L	Smith-Magenis syndrome chromosome region, candidate 7-like
151473	SLC16A14	solute carrier family 16, member 14 (monocarboxylic acid transporter 14)
11142	PKIG	protein kinase (cAMP-dependent, catalytic) inhibitor gamma
57615	ZNF492	zinc finger protein 492
57663	USP29	ubiquitin specific peptidase 29
55068	ENOX1	ecto-NOX disulfide-thiol exchanger 1
140453	MUC17	mucin 17, cell surface associated
401124	DTHD1	death domain containing 1
388965	FUNDC2P2	FUN14 domain containing 2 pseudogene 2
9781	RNF144A	ring finger protein 144A
130574	LYPD6	LY6/PLAUR domain containing 6
27065	D4S234E	DNA segment on chromosome 4 (unique) 234 expressed sequence
58525	WIZ	widely interspaced zinc finger motifs
201164	PLD6	phospholipase D family, member 6
2444	FRK	fyn-related kinase
8379	MAD1L1	MAD1 mitotic arrest deficient-like 1 (yeast)
79929	MAP6D1	MAP6 domain containing 1
79364	ZXDC	ZXD family zinc finger C
140880	CST11	cystatin 11
113655	MFSD3	major facilitator superfamily domain containing 3
83985	SPNS1	spinster homolog 1 (Drosophila)
80834	TAS1R2	taste receptor, type 1, member 2
285676	ZNF454	zinc finger protein 454
57605	PITPNM2	phosphatidylinositol transfer protein, membrane-associated 2
284756	C20orf197	chromosome 20 open reading frame 197
148113	CILP2	cartilage intermediate layer protein 2
51059	FAM135B	family with sequence similarity 135, member B
57835	SLC4A5	solute carrier family 4, sodium bicarbonate cotransporter, member 5
197021	LCTL	lactase-like
387990	TOMM20L	translocase of outer mitochondrial membrane 20 homolog (yeast)-like
80115	BAIAP2L2	BAI1-associated protein 2-like 2
339883	C3orf35	chromosome 3 open reading frame 35
85463	ZC3H12C	zinc finger CCCH-type containing 12C
129880	BBS5	Bardet-Biedl syndrome 5
55281	TMEM140	transmembrane protein 140
57786	RBAK	RB-associated KRAB zinc finger
10793	ZNF273	zinc finger protein 273
55422	ZNF331	zinc finger protein 331
80032	ZNF556	zinc finger protein 556
57573	ZNF471	zinc finger protein 471
145553	MDP1	magnesium-dependent phosphatase 1
56647	BCCIP	BRCA2 and CDKN1A interacting protein
256126	SYCE2	synaptonemal complex central element protein 2
51481	VCX3A	variable charge, X-linked 3A
9747	FAM115A	family with sequence similarity 115, member A
339123	JMJD8	jumonji domain containing 8
23313	KIAA0930	KIAA0930
729515	C6orf35	chromosome 6 open reading frame 35
9947	MAGEC1	melanoma antigen family C, 1
140735	DYNLL2	dynein, light chain, LC8-type 2
29974	A1CF	APOBEC1 complementation factor
64762	FAM59A	family with sequence similarity 59, member A
63979	FIGNL1	fidgetin-like 1
51427	ZNF107	zinc finger protein 107
126231	ZNF573	zinc finger protein 573
56260	C8orf44	chromosome 8 open reading frame 44
83857	TMTC1	transmembrane and tetratricopeptide repeat containing 1
130535	KCTD18	potassium channel tetramerisation domain containing 18
22997	IGSF9B	immunoglobulin superfamily, member 9B
583	BBS2	Bardet-Biedl syndrome 2
140883	ZNF280B	zinc finger protein 280B
79906	MORN1	MORN repeat containing 1
284440	LOC284440	uncharacterized LOC284440
26263	FBXO22	F-box protein 22
348262	FAM195B	family with sequence similarity 195, member B
441476	C9orf173	chromosome 9 open reading frame 173
389333	C5orf65	chromosome 5 open reading frame 65
146395	GSG1L	GSG1-like
25914	RTTN	rotatin
26797	SNORD52	small nucleolar RNA, C/D box 52
390927	ZNF793	zinc finger protein 793
147660	ZNF578	zinc finger protein 578
375607	C7orf52	chromosome 7 open reading frame 52
651302	ZNF192P1	zinc finger protein 192 pseudogene 1
100130417	LOC100130417	uncharacterized LOC100130417
154822	LOC154822	uncharacterized LOC154822
266695	PHF2P1	PHD finger protein 2 pseudogene 1
100288527	REXO1L2P	REX1, RNA exonuclease 1 homolog (S. cerevisiae)-like 2 (pseudogene)
650226	LOC650226	ankyrin repeat domain 26 pseudogene

## Sheet: Tabelle1
			Additional file 2: Overlap of hypo-and hypermethlated CpG sites with published gene sets (GSEA)
			Gene Set Name	# Genes in Gene Set (K)	# Genes in Overlap (k)	k/K	p-value	FDR q-value
			CAGGTG_V$E12_Q6	2485	66	0.0266	2.26E-20	3.01E-16
			MEISSNER_NPC_HCP_WITH_H3K4ME2_AND_H3K27ME3	349	23	0.0659	1.56E-15	7.38E-12
			BENPORATH_SUZ12_TARGETS	1038	37	0.0356	1.66E-15	7.38E-12
			MEMBRANE	1994	50	0.0251	1.58E-14	5.24E-11
			MIKKELSEN_MEF_HCP_WITH_H3K27ME3	590	27	0.0458	3.92E-14	1.04E-10
