# Supplementary material for: ITIH5 mediates epigenetic reprogramming of breast cancer cells
Source: Mol Cancer. 2017 Feb 23;16:44. doi: 10.1186/s12943-017-0610-2 (PMC5322623; doi:10.1186/s12943-017-0610-2)
Supplement: Additional file 3: — CpG sites with potential H3 marks. This table lists CpG sites of the HumanMethylation450 BeadChip annotated with histone H3 modifications (H3K4Me3 and H3K27Me3). (XLSX 7866 kb) [file 12943_2017_610_MOESM3_ESM.xlsx]

## Sheet: ftm
Probe_IlmnID	Probe_Chr	Probe_Position	Probe_Called	Region_ID	Region_Chr	Region_Start	Region_End	Region_CpG_Class	Region_ESC_State	Region_Called	Genes_Annotated_Ku_2008	Region_N_Probes	Region_Probes_Called
cg06091566	1	850484	0	rg1	1	850483	852983	HCP	K4+K27	1	SAMD11	8	2
cg03735847	1	850788	0	rg1	1	850483	852983	HCP	K4+K27	1	SAMD11	8	2
cg03180780	1	850828	0	rg1	1	850483	852983	HCP	K4+K27	1	SAMD11	8	2
cg09166659	1	851040	1	rg1	1	850483	852983	HCP	K4+K27	1	SAMD11	8	2
cg05527507	1	851128	0	rg1	1	850483	852983	HCP	K4+K27	1	SAMD11	8	2
cg14324200	1	851180	1	rg1	1	850483	852983	HCP	K4+K27	1	SAMD11	8	2
cg02663945	1	851492	0	rg1	1	850483	852983	HCP	K4+K27	1	SAMD11	8	2
cg13856810	1	851749	0	rg1	1	850483	852983	HCP	K4+K27	1	SAMD11	8	2
cg02326551	1	882567	0	rg2	1	882494	884994	HCP	K4	0	NOC2L	9	0
cg15684274	1	882720	0	rg2	1	882494	884994	HCP	K4	0	NOC2L	9	0
cg16005420	1	882777	0	rg2	1	882494	884994	HCP	K4	0	NOC2L	9	0
cg08472719	1	883971	0	rg2	1	882494	884994	HCP	K4	0	NOC2L	9	0
cg03161767	1	884070	0	rg2	1	882494	884994	HCP	K4	0	NOC2L	9	0
cg10207527	1	884120	0	rg2	1	882494	884994	HCP	K4	0	NOC2L	9	0
cg04485075	1	884450	0	rg2	1	882494	884994	HCP	K4	0	NOC2L	9	0
cg16389252	1	884464	0	rg2	1	882494	884994	HCP	K4	0	NOC2L	9	0
cg19923810	1	884817	0	rg2	1	882494	884994	HCP	K4	0	NOC2L	9	0
cg11132698	1	885851	0	rg3	1	885329	887829	HCP	K4	0	KLHL17	9	0
cg09789536	1	886089	0	rg3	1	885329	887829	HCP	K4	0	KLHL17	9	0
cg17505193	1	886173	0	rg3	1	885329	887829	HCP	K4	0	KLHL17	9	0
cg13802035	1	886179	0	rg3	1	885329	887829	HCP	K4	0	KLHL17	9	0
cg07582955	1	886626	0	rg3	1	885329	887829	HCP	K4	0	KLHL17	9	0
cg16968662	1	887171	0	rg3	1	885329	887829	HCP	K4	0	KLHL17	9	0
cg07696918	1	887363	0	rg3	1	885329	887829	HCP	K4	0	KLHL17	9	0
cg04359978	1	887453	0	rg3	1	885329	887829	HCP	K4	0	KLHL17	9	0
cg07236207	1	887812	0	rg3	1	885329	887829	HCP	K4	0	KLHL17	9	0
cg12663811	1	891548	0	rg4	1	891239	893739	HCP	K4	0	PLEKHN1	7	0
cg07390924	1	891588	0	rg4	1	891239	893739	HCP	K4	0	PLEKHN1	7	0
cg10110857	1	891618	0	rg4	1	891239	893739	HCP	K4	0	PLEKHN1	7	0
cg10375192	1	891662	0	rg4	1	891239	893739	HCP	K4	0	PLEKHN1	7	0
cg02056921	1	891755	0	rg4	1	891239	893739	HCP	K4	0	PLEKHN1	7	0
cg12536471	1	892516	0	rg4	1	891239	893739	HCP	K4	0	PLEKHN1	7	0
cg06324192	1	893406	0	rg4	1	891239	893739	HCP	K4	0	PLEKHN1	7	0
cg15713103	1	923548	0	rg5	1	923333	925833	HCP	K4+K27	0	HES4	7	0
cg05095110	1	924253	0	rg5	1	923333	925833	HCP	K4+K27	0	HES4	7	0
cg15578015	1	924272	0	rg5	1	923333	925833	HCP	K4+K27	0	HES4	7	0
cg17907238	1	924770	0	rg5	1	923333	925833	HCP	K4+K27	0	HES4	7	0
cg02397514	1	925002	0	rg5	1	923333	925833	HCP	K4+K27	0	HES4	7	0
cg12257384	1	925319	0	rg5	1	923333	925833	HCP	K4+K27	0	HES4	7	0
cg00447632	1	925724	0	rg5	1	923333	925833	HCP	K4+K27	0	HES4	7	0
cg08469540	1	938490	0	rg6	1	938241	940741	ICP	K4	0	ISG15	8	0
cg20022511	1	938603	0	rg6	1	938241	940741	ICP	K4	0	ISG15	8	0
cg08067365	1	938756	0	rg6	1	938241	940741	ICP	K4	0	ISG15	8	0
cg20062691	1	939255	0	rg6	1	938241	940741	ICP	K4	0	ISG15	8	0
cg03811829	1	939312	0	rg6	1	938241	940741	ICP	K4	0	ISG15	8	0
cg11211792	1	939497	0	rg6	1	938241	940741	ICP	K4	0	ISG15	8	0
cg04788999	1	939713	0	rg6	1	938241	940741	ICP	K4	0	ISG15	8	0
cg16526047	1	939756	0	rg6	1	938241	940741	ICP	K4	0	ISG15	8	0
cg15153791	1	944946	0	rg7	1	944865	947365	HCP	K4	0	AGRN	9	0
cg04336684	1	945010	0	rg7	1	944865	947365	HCP	K4	0	AGRN	9	0
cg08223393	1	945564	0	rg7	1	944865	947365	HCP	K4	0	AGRN	9	0
cg07008945	1	945583	0	rg7	1	944865	947365	HCP	K4	0	AGRN	9	0
cg11726631	1	945620	0	rg7	1	944865	947365	HCP	K4	0	AGRN	9	0
cg19813362	1	945971	0	rg7	1	944865	947365	HCP	K4	0	AGRN	9	0
cg00299257	1	946080	0	rg7	1	944865	947365	HCP	K4	0	AGRN	9	0
cg10046671	1	946162	0	rg7	1	944865	947365	HCP	K4	0	AGRN	9	0
cg13917577	1	946982	0	rg7	1	944865	947365	HCP	K4	0	AGRN	9	0
cg08927102	1	1039973	0	rg8	1	1039332	1041832	HCP	K4	0	C1orf159	7	0
cg18025136	1	1040442	0	rg8	1	1039332	1041832	HCP	K4	0	C1orf159	7	0
cg14981312	1	1040600	0	rg8	1	1039332	1041832	HCP	K4	0	C1orf159	7	0
cg09383789	1	1041227	0	rg8	1	1039332	1041832	HCP	K4	0	C1orf159	7	0
cg03956833	1	1041574	0	rg8	1	1039332	1041832	HCP	K4	0	C1orf159	7	0
cg08881995	1	1041758	0	rg8	1	1039332	1041832	HCP	K4	0	C1orf159	7	0
cg03705284	1	1041770	0	rg8	1	1039332	1041832	HCP	K4	0	C1orf159	7	0
cg19584957	1	1104442	0	rg9	1	1104439	1106939	ICP	None	1	TTLL10	10	1
cg07173112	1	1104561	0	rg9	1	1104439	1106939	ICP	None	1	TTLL10	10	1
cg07841371	1	1104775	0	rg9	1	1104439	1106939	ICP	None	1	TTLL10	10	1
cg14220262	1	1104826	0	rg9	1	1104439	1106939	ICP	None	1	TTLL10	10	1
cg02848157	1	1104933	0	rg9	1	1104439	1106939	ICP	None	1	TTLL10	10	1
cg17168771	1	1105241	0	rg9	1	1104439	1106939	ICP	None	1	TTLL10	10	1
cg02014020	1	1105324	1	rg9	1	1104439	1106939	ICP	None	1	TTLL10	10	1
cg03340606	1	1105438	0	rg9	1	1104439	1106939	ICP	None	1	TTLL10	10	1
cg17510786	1	1105592	0	rg9	1	1104439	1106939	ICP	None	1	TTLL10	10	1
cg05706898	1	1105783	0	rg9	1	1104439	1106939	ICP	None	1	TTLL10	10	1
cg16046810	1	1130527	0	rg10	1	1129952	1132452	HCP	None	0	TNFRSF18	9	0
cg19237691	1	1131480	0	rg10	1	1129952	1132452	HCP	None	0	TNFRSF18	9	0
cg08641866	1	1131653	0	rg10	1	1129952	1132452	HCP	None	0	TNFRSF18	9	0
cg14886269	1	1131790	0	rg10	1	1129952	1132452	HCP	None	0	TNFRSF18	9	0
cg15706223	1	1131797	0	rg10	1	1129952	1132452	HCP	None	0	TNFRSF18	9	0
cg06097659	1	1131854	0	rg10	1	1129952	1132452	HCP	None	0	TNFRSF18	9	0
cg04343794	1	1131995	0	rg10	1	1129952	1132452	HCP	None	0	TNFRSF18	9	0
cg07671976	1	1132078	0	rg10	1	1129952	1132452	HCP	None	0	TNFRSF18	9	0
cg00086243	1	1132268	0	rg10	1	1129952	1132452	HCP	None	0	TNFRSF18	9	0
cg03392900	1	1157173	0	rg13	1	1156991	1159491	HCP	None	0	B3GALT6	7	0
cg14074924	1	1157178	0	rg13	1	1156991	1159491	HCP	None	0	B3GALT6	7	0
cg18387017	1	1157252	0	rg13	1	1156991	1159491	HCP	None	0	B3GALT6	7	0
cg19945840	1	1157899	0	rg13	1	1156991	1159491	HCP	None	0	B3GALT6	7	0
cg13924635	1	1158295	0	rg13	1	1156991	1159491	HCP	None	0	B3GALT6	7	0
cg14477263	1	1158413	0	rg13	1	1156991	1159491	HCP	None	0	B3GALT6	7	0
cg07810204	1	1159257	0	rg13	1	1156991	1159491	HCP	None	0	B3GALT6	7	0
cg02279987	1	1171620	0	rg14	1	1169965	1172465	HCP	None	0	FAM132A	5	0
cg19236794	1	1171632	0	rg14	1	1169965	1172465	HCP	None	0	FAM132A	5	0
cg04719903	1	1171819	0	rg14	1	1169965	1172465	HCP	None	0	FAM132A	5	0
cg14089984	1	1172281	0	rg14	1	1169965	1172465	HCP	None	0	FAM132A	5	0
cg06443533	1	1172287	0	rg14	1	1169965	1172465	HCP	None	0	FAM132A	5	0
cg02913364	1	1198436	0	rg15	1	1197097	1199597	HCP	K4	0	UBE2J2	5	0
cg16717690	1	1198572	0	rg15	1	1197097	1199597	HCP	K4	0	UBE2J2	5	0
cg02581421	1	1199059	0	rg15	1	1197097	1199597	HCP	K4	0	UBE2J2	5	0
cg03322129	1	1199536	0	rg15	1	1197097	1199597	HCP	K4	0	UBE2J2	5	0
cg01794932	1	1199559	0	rg15	1	1197097	1199597	HCP	K4	0	UBE2J2	5	0
cg07425625	1	1233425	0	rg18	1	1233356	1235856	HCP	K4	0	PUSL1	11	0
cg06984883	1	1233427	0	rg18	1	1233356	1235856	HCP	K4	0	PUSL1	11	0
cg04840417	1	1233436	0	rg18	1	1233356	1235856	HCP	K4	0	PUSL1	11	0
cg16887862	1	1233532	0	rg18	1	1233356	1235856	HCP	K4	0	PUSL1	11	0
cg18224588	1	1234219	0	rg18	1	1233356	1235856	HCP	K4	0	PUSL1	11	0
cg14488957	1	1234507	0	rg18	1	1233356	1235856	HCP	K4	0	PUSL1	11	0
cg06085743	1	1234877	0	rg18	1	1233356	1235856	HCP	K4	0	PUSL1	11	0
cg05397202	1	1234903	0	rg18	1	1233356	1235856	HCP	K4	0	PUSL1	11	0
cg02506753	1	1235047	0	rg18	1	1233356	1235856	HCP	K4	0	PUSL1	11	0
cg05362521	1	1235560	0	rg18	1	1233356	1235856	HCP	K4	0	PUSL1	11	0
cg05724097	1	1235571	0	rg18	1	1233356	1235856	HCP	K4	0	PUSL1	11	0
cg11586519	1	1499696	0	rg20	1	1498125	1500625	HCP	K4	0	SSU72	9	0
cg05181565	1	1499735	0	rg20	1	1498125	1500625	HCP	K4	0	SSU72	9	0
cg19158176	1	1500227	0	rg20	1	1498125	1500625	HCP	K4	0	SSU72	9	0
cg13424097	1	1500290	0	rg20	1	1498125	1500625	HCP	K4	0	SSU72	9	0
cg07090025	1	1500300	0	rg20	1	1498125	1500625	HCP	K4	0	SSU72	9	0
cg06199750	1	1500429	0	rg20	1	1498125	1500625	HCP	K4	0	SSU72	9	0
cg05433637	1	1500461	0	rg20	1	1498125	1500625	HCP	K4	0	SSU72	9	0
cg08271362	1	1500582	0	rg20	1	1498125	1500625	HCP	K4	0	SSU72	9	0
cg03528848	1	1500587	0	rg20	1	1498125	1500625	HCP	K4	0	SSU72	9	0
cg15652741	1	1540342	0	rg21	1	1540246	1542746	HCP	K4	0	MIB2	9	0
cg10705488	1	1540511	0	rg21	1	1540246	1542746	HCP	K4	0	MIB2	9	0
cg11140595	1	1540523	0	rg21	1	1540246	1542746	HCP	K4	0	MIB2	9	0
cg06761793	1	1540633	0	rg21	1	1540246	1542746	HCP	K4	0	MIB2	9	0
cg18123911	1	1540636	0	rg21	1	1540246	1542746	HCP	K4	0	MIB2	9	0
cg17271960	1	1540642	0	rg21	1	1540246	1542746	HCP	K4	0	MIB2	9	0
cg10600968	1	1540749	0	rg21	1	1540246	1542746	HCP	K4	0	MIB2	9	0
cg05941212	1	1541765	0	rg21	1	1540246	1542746	HCP	K4	0	MIB2	9	0
cg13947830	1	1541827	0	rg21	1	1540246	1542746	HCP	K4	0	MIB2	9	0
cg09182189	1	1699063	0	rg22	1	1697769	1700269	HCP	K4	0	NADK	6	0
cg17157064	1	1699457	0	rg22	1	1697769	1700269	HCP	K4	0	NADK	6	0
cg04407228	1	1700018	0	rg22	1	1697769	1700269	HCP	K4	0	NADK	6	0
cg10388316	1	1700068	0	rg22	1	1697769	1700269	HCP	K4	0	NADK	6	0
cg00997530	1	1700089	0	rg22	1	1697769	1700269	HCP	K4	0	NADK	6	0
cg00328972	1	1700097	0	rg22	1	1697769	1700269	HCP	K4	0	NADK	6	0
cg03043696	1	1810516	0	rg23	1	1810355	1812855	HCP	K4	0	GNB1	9	0
cg19340909	1	1811282	0	rg23	1	1810355	1812855	HCP	K4	0	GNB1	9	0
cg03716942	1	1811841	0	rg23	1	1810355	1812855	HCP	K4	0	GNB1	9	0
cg06196161	1	1811926	0	rg23	1	1810355	1812855	HCP	K4	0	GNB1	9	0
cg01821754	1	1812259	0	rg23	1	1810355	1812855	HCP	K4	0	GNB1	9	0
cg17483139	1	1812261	0	rg23	1	1810355	1812855	HCP	K4	0	GNB1	9	0
cg04266169	1	1812722	0	rg23	1	1810355	1812855	HCP	K4	0	GNB1	9	0
cg15827003	1	1812772	0	rg23	1	1810355	1812855	HCP	K4	0	GNB1	9	0
cg18854735	1	1812832	0	rg23	1	1810355	1812855	HCP	K4	0	GNB1	9	0
cg15819352	1	1835800	0	rg24	1	1835625	1838125	LCP	None	0	CALML6	7	0
cg01826337	1	1835861	0	rg24	1	1835625	1838125	LCP	None	0	CALML6	7	0
cg06443644	1	1835906	0	rg24	1	1835625	1838125	LCP	None	0	CALML6	7	0
cg11549166	1	1835958	0	rg24	1	1835625	1838125	LCP	None	0	CALML6	7	0
cg05132306	1	1836200	0	rg24	1	1835625	1838125	LCP	None	0	CALML6	7	0
cg17434257	1	1836451	0	rg24	1	1835625	1838125	LCP	None	0	CALML6	7	0
cg15527168	1	1837724	0	rg24	1	1835625	1838125	LCP	None	0	CALML6	7	0
cg03442254	1	1838933	0	rg25	1	1838567	1841067	HCP	K4	0	TMEM52	12	0
cg16989443	1	1839055	0	rg25	1	1838567	1841067	HCP	K4	0	TMEM52	12	0
cg07177011	1	1839165	0	rg25	1	1838567	1841067	HCP	K4	0	TMEM52	12	0
cg10943191	1	1840274	0	rg25	1	1838567	1841067	HCP	K4	0	TMEM52	12	0
cg15496744	1	1840442	0	rg25	1	1838567	1841067	HCP	K4	0	TMEM52	12	0
cg17091266	1	1840596	0	rg25	1	1838567	1841067	HCP	K4	0	TMEM52	12	0
cg13680954	1	1840598	0	rg25	1	1838567	1841067	HCP	K4	0	TMEM52	12	0
cg14180718	1	1840785	0	rg25	1	1838567	1841067	HCP	K4	0	TMEM52	12	0
cg08169659	1	1840792	0	rg25	1	1838567	1841067	HCP	K4	0	TMEM52	12	0
cg17722231	1	1840895	0	rg25	1	1838567	1841067	HCP	K4	0	TMEM52	12	0
cg08134829	1	1840943	0	rg25	1	1838567	1841067	HCP	K4	0	TMEM52	12	0
cg10096055	1	1841025	0	rg25	1	1838567	1841067	HCP	K4	0	TMEM52	12	0
cg16328466	1	1847374	0	rg26	1	1847228	1849728	ICP	None	0	LOC339457	6	0
cg18231054	1	1847897	0	rg26	1	1847228	1849728	ICP	None	0	LOC339457	6	0
cg06092084	1	1847966	0	rg26	1	1847228	1849728	ICP	None	0	LOC339457	6	0
cg11977488	1	1848146	0	rg26	1	1847228	1849728	ICP	None	0	LOC339457	6	0
cg03719984	1	1849107	0	rg26	1	1847228	1849728	ICP	None	0	LOC339457	6	0
cg11649821	1	1849298	0	rg26	1	1847228	1849728	ICP	None	0	LOC339457	6	0
cg09107007	1	1940476	0	rg28	1	1940202	1942702	HCP	K27	0	GABRD	5	0
cg11808581	1	1940585	0	rg28	1	1940202	1942702	HCP	K27	0	GABRD	5	0
cg00580652	1	1941216	0	rg28	1	1940202	1942702	HCP	K27	0	GABRD	5	0
cg18392644	1	1941326	0	rg28	1	1940202	1942702	HCP	K27	0	GABRD	5	0
cg06063714	1	1941374	0	rg28	1	1940202	1942702	HCP	K27	0	GABRD	5	0
cg03754143	1	1971408	0	rg29	1	1971268	1973768	HCP	K4	0	PRKCZ	6	0
cg11345323	1	1971685	0	rg29	1	1971268	1973768	HCP	K4	0	PRKCZ	6	0
cg19370684	1	1972548	0	rg29	1	1971268	1973768	HCP	K4	0	PRKCZ	6	0
cg07797073	1	1972651	0	rg29	1	1971268	1973768	HCP	K4	0	PRKCZ	6	0
cg02347356	1	1972863	0	rg29	1	1971268	1973768	HCP	K4	0	PRKCZ	6	0
cg05929117	1	1972893	0	rg29	1	1971268	1973768	HCP	K4	0	PRKCZ	6	0
cg04023573	1	1994496	0	rg30	1	1994445	1996945	HCP	None	0	PRKCZ	12	0
cg03959306	1	1994828	0	rg30	1	1994445	1996945	HCP	None	0	PRKCZ	12	0
cg04520340	1	1994992	0	rg30	1	1994445	1996945	HCP	None	0	PRKCZ	12	0
cg16653138	1	1995040	0	rg30	1	1994445	1996945	HCP	None	0	PRKCZ	12	0
cg13387826	1	1995120	0	rg30	1	1994445	1996945	HCP	None	0	PRKCZ	12	0
cg19803229	1	1995180	0	rg30	1	1994445	1996945	HCP	None	0	PRKCZ	12	0
cg14418633	1	1995349	0	rg30	1	1994445	1996945	HCP	None	0	PRKCZ	12	0
cg03001333	1	1995420	0	rg30	1	1994445	1996945	HCP	None	0	PRKCZ	12	0
cg13591369	1	1995424	0	rg30	1	1994445	1996945	HCP	None	0	PRKCZ	12	0
cg06791083	1	1996325	0	rg30	1	1994445	1996945	HCP	None	0	PRKCZ	12	0
cg14171824	1	1996516	0	rg30	1	1994445	1996945	HCP	None	0	PRKCZ	12	0
cg01970427	1	1996756	0	rg30	1	1994445	1996945	HCP	None	0	PRKCZ	12	0
cg12639453	1	2025640	0	rg31	1	2025514	2028014	ICP	None	0	PRKCZ	6	0
cg16599817	1	2026143	0	rg31	1	2025514	2028014	ICP	None	0	PRKCZ	6	0
cg06315149	1	2026258	0	rg31	1	2025514	2028014	ICP	None	0	PRKCZ	6	0
cg17023856	1	2026368	0	rg31	1	2025514	2028014	ICP	None	0	PRKCZ	6	0
cg08109625	1	2026503	0	rg31	1	2025514	2028014	ICP	None	0	PRKCZ	6	0
cg00409816	1	2027336	0	rg31	1	2025514	2028014	ICP	None	0	PRKCZ	6	0
cg04118472	1	2114909	0	rg32	1	2114074	2116574	HCP	K4	0	C1orf86	13	0
cg10314133	1	2114974	0	rg32	1	2114074	2116574	HCP	K4	0	C1orf86	13	0
cg11503104	1	2114982	0	rg32	1	2114074	2116574	HCP	K4	0	C1orf86	13	0
cg08933000	1	2114984	0	rg32	1	2114074	2116574	HCP	K4	0	C1orf86	13	0
cg07697177	1	2115042	0	rg32	1	2114074	2116574	HCP	K4	0	C1orf86	13	0
cg16718276	1	2115046	0	rg32	1	2114074	2116574	HCP	K4	0	C1orf86	13	0
cg18397998	1	2115103	0	rg32	1	2114074	2116574	HCP	K4	0	C1orf86	13	0
cg08161158	1	2116011	0	rg32	1	2114074	2116574	HCP	K4	0	C1orf86	13	0
cg06308188	1	2116166	0	rg32	1	2114074	2116574	HCP	K4	0	C1orf86	13	0
cg19915466	1	2116232	0	rg32	1	2114074	2116574	HCP	K4	0	C1orf86	13	0
cg09278885	1	2116249	0	rg32	1	2114074	2116574	HCP	K4	0	C1orf86	13	0
cg18771653	1	2116339	0	rg32	1	2114074	2116574	HCP	K4	0	C1orf86	13	0
cg05940463	1	2116501	0	rg32	1	2114074	2116574	HCP	K4	0	C1orf86	13	0
cg05052194	1	2150109	0	rg33	1	2149493	2151993	HCP	K4	0	SKI	7	0
cg15700006	1	2150157	0	rg33	1	2149493	2151993	HCP	K4	0	SKI	7	0
cg00502932	1	2150526	0	rg33	1	2149493	2151993	HCP	K4	0	SKI	7	0
cg01979157	1	2150873	0	rg33	1	2149493	2151993	HCP	K4	0	SKI	7	0
cg05603985	1	2150909	0	rg33	1	2149493	2151993	HCP	K4	0	SKI	7	0
cg09469355	1	2151746	0	rg33	1	2149493	2151993	HCP	K4	0	SKI	7	0
cg08884752	1	2151861	0	rg33	1	2149493	2151993	HCP	K4	0	SKI	7	0
cg05368971	1	2311224	0	rg34	1	2310853	2313353	HCP	K4	0	MORN1	8	0
cg15924509	1	2312403	0	rg34	1	2310853	2313353	HCP	K4	0	MORN1	8	0
cg16579225	1	2312413	0	rg34	1	2310853	2313353	HCP	K4	0	MORN1	8	0
cg18860787	1	2312838	0	rg34	1	2310853	2313353	HCP	K4	0	MORN1	8	0
cg17444015	1	2312841	0	rg34	1	2310853	2313353	HCP	K4	0	MORN1	8	0
cg00306532	1	2312889	0	rg34	1	2310853	2313353	HCP	K4	0	MORN1	8	0
cg09349094	1	2312928	0	rg34	1	2310853	2313353	HCP	K4	0	MORN1	8	0
cg04559183	1	2313287	0	rg34	1	2310853	2313353	HCP	K4	0	MORN1	8	0
cg18860787	1	2312838	0	rg35	1	2312573	2315073	HCP	K4	0	RER1	11	0
cg17444015	1	2312841	0	rg35	1	2312573	2315073	HCP	K4	0	RER1	11	0
cg00306532	1	2312889	0	rg35	1	2312573	2315073	HCP	K4	0	RER1	11	0
cg09349094	1	2312928	0	rg35	1	2312573	2315073	HCP	K4	0	RER1	11	0
cg04559183	1	2313287	0	rg35	1	2312573	2315073	HCP	K4	0	RER1	11	0
cg12442015	1	2313623	0	rg35	1	2312573	2315073	HCP	K4	0	RER1	11	0
cg13014406	1	2313730	0	rg35	1	2312573	2315073	HCP	K4	0	RER1	11	0
cg11142617	1	2314065	0	rg35	1	2312573	2315073	HCP	K4	0	RER1	11	0
cg09024606	1	2314081	0	rg35	1	2312573	2315073	HCP	K4	0	RER1	11	0
cg13102658	1	2314084	0	rg35	1	2312573	2315073	HCP	K4	0	RER1	11	0
cg03533858	1	2314256	0	rg35	1	2312573	2315073	HCP	K4	0	RER1	11	0
cg19676238	1	2331954	0	rg36	1	2331870	2334370	HCP	K4	0	PEX10	8	0
cg07016682	1	2333209	0	rg36	1	2331870	2334370	HCP	K4	0	PEX10	8	0
cg00584868	1	2333949	0	rg36	1	2331870	2334370	HCP	K4	0	PEX10	8	0
cg12576688	1	2333972	0	rg36	1	2331870	2334370	HCP	K4	0	PEX10	8	0
cg01064573	1	2333993	0	rg36	1	2331870	2334370	HCP	K4	0	PEX10	8	0
cg14657417	1	2334043	0	rg36	1	2331870	2334370	HCP	K4	0	PEX10	8	0
cg19777550	1	2334140	0	rg36	1	2331870	2334370	HCP	K4	0	PEX10	8	0
cg15644742	1	2334274	0	rg36	1	2331870	2334370	HCP	K4	0	PEX10	8	0
cg00295182	1	2446296	0	rg38	1	2445895	2448395	HCP	K4	0	PANK4	16	0
cg07424616	1	2447274	0	rg38	1	2445895	2448395	HCP	K4	0	PANK4	16	0
cg07832834	1	2447814	0	rg38	1	2445895	2448395	HCP	K4	0	PANK4	16	0
cg20103201	1	2447881	0	rg38	1	2445895	2448395	HCP	K4	0	PANK4	16	0
cg11455386	1	2447899	0	rg38	1	2445895	2448395	HCP	K4	0	PANK4	16	0
cg15595501	1	2447950	0	rg38	1	2445895	2448395	HCP	K4	0	PANK4	16	0
cg04015594	1	2447958	0	rg38	1	2445895	2448395	HCP	K4	0	PANK4	16	0
cg03991333	1	2447980	0	rg38	1	2445895	2448395	HCP	K4	0	PANK4	16	0
cg06536150	1	2448069	0	rg38	1	2445895	2448395	HCP	K4	0	PANK4	16	0
cg17445605	1	2448086	0	rg38	1	2445895	2448395	HCP	K4	0	PANK4	16	0
cg14173199	1	2448090	0	rg38	1	2445895	2448395	HCP	K4	0	PANK4	16	0
cg09044743	1	2448098	0	rg38	1	2445895	2448395	HCP	K4	0	PANK4	16	0
cg19516647	1	2448116	0	rg38	1	2445895	2448395	HCP	K4	0	PANK4	16	0
cg08153752	1	2448118	0	rg38	1	2445895	2448395	HCP	K4	0	PANK4	16	0
cg06186150	1	2448158	0	rg38	1	2445895	2448395	HCP	K4	0	PANK4	16	0
cg17128799	1	2448326	0	rg38	1	2445895	2448395	HCP	K4	0	PANK4	16	0
cg02483661	1	2450481	0	rg39	1	2449544	2452044	HCP	K27	0	HES5	10	0
cg06231244	1	2450621	0	rg39	1	2449544	2452044	HCP	K27	0	HES5	10	0
cg07836831	1	2450725	0	rg39	1	2449544	2452044	HCP	K27	0	HES5	10	0
cg01985965	1	2451138	0	rg39	1	2449544	2452044	HCP	K27	0	HES5	10	0
cg12053769	1	2451273	0	rg39	1	2449544	2452044	HCP	K27	0	HES5	10	0
cg09827752	1	2451683	0	rg39	1	2449544	2452044	HCP	K27	0	HES5	10	0
cg17755964	1	2451694	0	rg39	1	2449544	2452044	HCP	K27	0	HES5	10	0
cg01116067	1	2451698	0	rg39	1	2449544	2452044	HCP	K27	0	HES5	10	0
cg06839900	1	2451760	0	rg39	1	2449544	2452044	HCP	K27	0	HES5	10	0
cg15923947	1	2451789	0	rg39	1	2449544	2452044	HCP	K27	0	HES5	10	0
cg11520162	1	2507807	0	rg41	1	2507608	2510108	HCP	K4	0	C1orf93	9	0
cg16599266	1	2507970	0	rg41	1	2507608	2510108	HCP	K4	0	C1orf93	9	0
cg15676078	1	2507975	0	rg41	1	2507608	2510108	HCP	K4	0	C1orf93	9	0
cg12733759	1	2507977	0	rg41	1	2507608	2510108	HCP	K4	0	C1orf93	9	0
cg12100411	1	2508054	0	rg41	1	2507608	2510108	HCP	K4	0	C1orf93	9	0
cg10709027	1	2508101	0	rg41	1	2507608	2510108	HCP	K4	0	C1orf93	9	0
cg02292066	1	2508129	0	rg41	1	2507608	2510108	HCP	K4	0	C1orf93	9	0
cg08273935	1	2508214	0	rg41	1	2507608	2510108	HCP	K4	0	C1orf93	9	0
cg11747516	1	2508363	0	rg41	1	2507608	2510108	HCP	K4	0	C1orf93	9	0
cg04716261	1	2927859	0	rg43	1	2927405	2929905	ICP	None	0	ACTRT2	8	0
cg18123385	1	2927982	0	rg43	1	2927405	2929905	ICP	None	0	ACTRT2	8	0
cg14365123	1	2928106	0	rg43	1	2927405	2929905	ICP	None	0	ACTRT2	8	0
cg10888031	1	2928659	0	rg43	1	2927405	2929905	ICP	None	0	ACTRT2	8	0
cg06169627	1	2928679	0	rg43	1	2927405	2929905	ICP	None	0	ACTRT2	8	0
cg07795402	1	2928814	0	rg43	1	2927405	2929905	ICP	None	0	ACTRT2	8	0
cg05162202	1	2928977	0	rg43	1	2927405	2929905	ICP	None	0	ACTRT2	8	0
cg13947317	1	2929323	0	rg43	1	2927405	2929905	ICP	None	0	ACTRT2	8	0
cg19356825	1	2975172	0	rg44	1	2975103	2977603	HCP	None	0	PRDM16	12	0
cg17173498	1	2975354	0	rg44	1	2975103	2977603	HCP	None	0	PRDM16	12	0
cg04080595	1	2975509	0	rg44	1	2975103	2977603	HCP	None	0	PRDM16	12	0
cg07348009	1	2975549	0	rg44	1	2975103	2977603	HCP	None	0	PRDM16	12	0
cg08541612	1	2975580	0	rg44	1	2975103	2977603	HCP	None	0	PRDM16	12	0
cg08537652	1	2976222	0	rg44	1	2975103	2977603	HCP	None	0	PRDM16	12	0
cg15390554	1	2976226	0	rg44	1	2975103	2977603	HCP	None	0	PRDM16	12	0
cg13744917	1	2976398	0	rg44	1	2975103	2977603	HCP	None	0	PRDM16	12	0
cg12267948	1	2976426	0	rg44	1	2975103	2977603	HCP	None	0	PRDM16	12	0
cg17239558	1	2977192	0	rg44	1	2975103	2977603	HCP	None	0	PRDM16	12	0
cg07534194	1	2977207	0	rg44	1	2975103	2977603	HCP	None	0	PRDM16	12	0
cg18381051	1	2977505	0	rg44	1	2975103	2977603	HCP	None	0	PRDM16	12	0
cg04934402	1	3369635	0	rg45	1	3369481	3371981	ICP	None	0	ARHGEF16	5	0
cg02737335	1	3369744	0	rg45	1	3369481	3371981	ICP	None	0	ARHGEF16	5	0
cg13848291	1	3369971	0	rg45	1	3369481	3371981	ICP	None	0	ARHGEF16	5	0
cg03916277	1	3370110	0	rg45	1	3369481	3371981	ICP	None	0	ARHGEF16	5	0
cg19366986	1	3371181	0	rg45	1	3369481	3371981	ICP	None	0	ARHGEF16	5	0
cg01769341	1	3515970	0	rg46	1	3515919	3518419	HCP	K4	1	MEGF6	7	1
cg01488300	1	3516986	1	rg46	1	3515919	3518419	HCP	K4	1	MEGF6	7	1
cg10013316	1	3517487	0	rg46	1	3515919	3518419	HCP	K4	1	MEGF6	7	1
cg15154191	1	3517642	0	rg46	1	3515919	3518419	HCP	K4	1	MEGF6	7	1
cg16033941	1	3517857	0	rg46	1	3515919	3518419	HCP	K4	1	MEGF6	7	1
cg08719577	1	3518215	0	rg46	1	3515919	3518419	HCP	K4	1	MEGF6	7	1
cg18786125	1	3518327	0	rg46	1	3515919	3518419	HCP	K4	1	MEGF6	7	1
cg07453618	1	3530942	0	rg47	1	3530915	3533415	HCP	K4	0	FAM79A	8	0
cg18023909	1	3530946	0	rg47	1	3530915	3533415	HCP	K4	0	FAM79A	8	0
cg15639721	1	3531047	0	rg47	1	3530915	3533415	HCP	K4	0	FAM79A	8	0
cg00778905	1	3531246	0	rg47	1	3530915	3533415	HCP	K4	0	FAM79A	8	0
cg06188019	1	3531298	0	rg47	1	3530915	3533415	HCP	K4	0	FAM79A	8	0
cg10074513	1	3531516	0	rg47	1	3530915	3533415	HCP	K4	0	FAM79A	8	0
cg19359929	1	3531623	0	rg47	1	3530915	3533415	HCP	K4	0	FAM79A	8	0
cg18590565	1	3532589	0	rg47	1	3530915	3533415	HCP	K4	0	FAM79A	8	0
cg06262497	1	3554536	0	rg48	1	3554497	3556997	HCP	K4+K27	0	WDR8	16	0
cg09798435	1	3556164	0	rg48	1	3554497	3556997	HCP	K4+K27	0	WDR8	16	0
cg15120141	1	3556345	0	rg48	1	3554497	3556997	HCP	K4+K27	0	WDR8	16	0
cg13501117	1	3556437	0	rg48	1	3554497	3556997	HCP	K4+K27	0	WDR8	16	0
cg01530317	1	3556439	0	rg48	1	3554497	3556997	HCP	K4+K27	0	WDR8	16	0
cg00780805	1	3556561	0	rg48	1	3554497	3556997	HCP	K4+K27	0	WDR8	16	0
cg01101400	1	3556564	0	rg48	1	3554497	3556997	HCP	K4+K27	0	WDR8	16	0
cg06782351	1	3556575	0	rg48	1	3554497	3556997	HCP	K4+K27	0	WDR8	16	0
cg18279839	1	3556604	0	rg48	1	3554497	3556997	HCP	K4+K27	0	WDR8	16	0
cg06839380	1	3556623	0	rg48	1	3554497	3556997	HCP	K4+K27	0	WDR8	16	0
cg07174627	1	3556629	0	rg48	1	3554497	3556997	HCP	K4+K27	0	WDR8	16	0
cg17801268	1	3556657	0	rg48	1	3554497	3556997	HCP	K4+K27	0	WDR8	16	0
cg04344205	1	3556678	0	rg48	1	3554497	3556997	HCP	K4+K27	0	WDR8	16	0
cg11256802	1	3556823	0	rg48	1	3554497	3556997	HCP	K4+K27	0	WDR8	16	0
cg04865841	1	3556852	0	rg48	1	3554497	3556997	HCP	K4+K27	0	WDR8	16	0
cg18021902	1	3556979	0	rg48	1	3554497	3556997	HCP	K4+K27	0	WDR8	16	0
cg11729413	1	3558552	0	rg49	1	3558488	3560988	HCP	K4+K27	1	TP73	8	1
cg07901143	1	3558567	0	rg49	1	3558488	3560988	HCP	K4+K27	1	TP73	8	1
cg16406833	1	3558570	0	rg49	1	3558488	3560988	HCP	K4+K27	1	TP73	8	1
cg02153614	1	3558582	0	rg49	1	3558488	3560988	HCP	K4+K27	1	TP73	8	1
cg19783114	1	3558906	0	rg49	1	3558488	3560988	HCP	K4+K27	1	TP73	8	1
cg16741710	1	3559246	0	rg49	1	3558488	3560988	HCP	K4+K27	1	TP73	8	1
cg05924583	1	3559484	1	rg49	1	3558488	3560988	HCP	K4+K27	1	TP73	8	1
cg11504517	1	3559759	0	rg49	1	3558488	3560988	HCP	K4+K27	1	TP73	8	1
cg00397104	1	3652545	0	rg50	1	3651746	3654246	HCP	K4	0	KIAA0495	9	0
cg14037182	1	3652598	0	rg50	1	3651746	3654246	HCP	K4	0	KIAA0495	9	0
cg01793449	1	3653199	0	rg50	1	3651746	3654246	HCP	K4	0	KIAA0495	9	0
cg10634619	1	3653295	0	rg50	1	3651746	3654246	HCP	K4	0	KIAA0495	9	0
cg15472784	1	3653391	0	rg50	1	3651746	3654246	HCP	K4	0	KIAA0495	9	0
cg05491852	1	3653692	0	rg50	1	3651746	3654246	HCP	K4	0	KIAA0495	9	0
cg16991768	1	3653907	0	rg50	1	3651746	3654246	HCP	K4	0	KIAA0495	9	0
cg03909781	1	3653924	0	rg50	1	3651746	3654246	HCP	K4	0	KIAA0495	9	0
cg03609308	1	3653944	0	rg50	1	3651746	3654246	HCP	K4	0	KIAA0495	9	0
cg01782523	1	3702138	0	rg52	1	3700928	3703428	HCP	K4	0	LRRC47	11	0
cg17709703	1	3702370	0	rg52	1	3700928	3703428	HCP	K4	0	LRRC47	11	0
cg01923523	1	3702514	0	rg52	1	3700928	3703428	HCP	K4	0	LRRC47	11	0
cg19595850	1	3702769	0	rg52	1	3700928	3703428	HCP	K4	0	LRRC47	11	0
cg14550570	1	3702848	0	rg52	1	3700928	3703428	HCP	K4	0	LRRC47	11	0
cg08544746	1	3702903	0	rg52	1	3700928	3703428	HCP	K4	0	LRRC47	11	0
cg05643503	1	3702954	0	rg52	1	3700928	3703428	HCP	K4	0	LRRC47	11	0
cg19148051	1	3702956	0	rg52	1	3700928	3703428	HCP	K4	0	LRRC47	11	0
cg19828298	1	3702965	0	rg52	1	3700928	3703428	HCP	K4	0	LRRC47	11	0
cg04610675	1	3703018	0	rg52	1	3700928	3703428	HCP	K4	0	LRRC47	11	0
cg18809873	1	3703212	0	rg52	1	3700928	3703428	HCP	K4	0	LRRC47	11	0
cg16135451	1	3762394	0	rg53	1	3761657	3764157	HCP	K4	0	KIAA0562	12	0
cg03808734	1	3762838	0	rg53	1	3761657	3764157	HCP	K4	0	KIAA0562	12	0
cg15525503	1	3763026	0	rg53	1	3761657	3764157	HCP	K4	0	KIAA0562	12	0
cg00905725	1	3763172	0	rg53	1	3761657	3764157	HCP	K4	0	KIAA0562	12	0
cg12679050	1	3763176	0	rg53	1	3761657	3764157	HCP	K4	0	KIAA0562	12	0
cg11416533	1	3763503	0	rg53	1	3761657	3764157	HCP	K4	0	KIAA0562	12	0
cg10444080	1	3763512	0	rg53	1	3761657	3764157	HCP	K4	0	KIAA0562	12	0
cg08889585	1	3763682	0	rg53	1	3761657	3764157	HCP	K4	0	KIAA0562	12	0
cg04835615	1	3763688	0	rg53	1	3761657	3764157	HCP	K4	0	KIAA0562	12	0
cg14213620	1	3763769	0	rg53	1	3761657	3764157	HCP	K4	0	KIAA0562	12	0
cg08459627	1	3763818	0	rg53	1	3761657	3764157	HCP	K4	0	KIAA0562	12	0
cg18237277	1	3764058	0	rg53	1	3761657	3764157	HCP	K4	0	KIAA0562	12	0
cg11416533	1	3763503	0	rg54	1	3763204	3765704	HCP	K4	0	DFFB	12	0
cg10444080	1	3763512	0	rg54	1	3763204	3765704	HCP	K4	0	DFFB	12	0
cg08889585	1	3763682	0	rg54	1	3763204	3765704	HCP	K4	0	DFFB	12	0
cg04835615	1	3763688	0	rg54	1	3763204	3765704	HCP	K4	0	DFFB	12	0
cg14213620	1	3763769	0	rg54	1	3763204	3765704	HCP	K4	0	DFFB	12	0
cg08459627	1	3763818	0	rg54	1	3763204	3765704	HCP	K4	0	DFFB	12	0
cg18237277	1	3764058	0	rg54	1	3763204	3765704	HCP	K4	0	DFFB	12	0
cg06178315	1	3764718	0	rg54	1	3763204	3765704	HCP	K4	0	DFFB	12	0
cg00489772	1	3764938	0	rg54	1	3763204	3765704	HCP	K4	0	DFFB	12	0
cg04289045	1	3764965	0	rg54	1	3763204	3765704	HCP	K4	0	DFFB	12	0
cg16964673	1	3765066	0	rg54	1	3763204	3765704	HCP	K4	0	DFFB	12	0
cg12744321	1	3765194	0	rg54	1	3763204	3765704	HCP	K4	0	DFFB	12	0
cg01020987	1	3806026	0	rg55	1	3804709	3807209	HCP	K4	0	C1orf174	7	0
cg03744522	1	3806307	0	rg55	1	3804709	3807209	HCP	K4	0	C1orf174	7	0
cg16140954	1	3806469	0	rg55	1	3804709	3807209	HCP	K4	0	C1orf174	7	0
cg12133393	1	3806555	0	rg55	1	3804709	3807209	HCP	K4	0	C1orf174	7	0
cg09633588	1	3806876	0	rg55	1	3804709	3807209	HCP	K4	0	C1orf174	7	0
cg09072381	1	3806898	0	rg55	1	3804709	3807209	HCP	K4	0	C1orf174	7	0
cg02659673	1	3807012	0	rg55	1	3804709	3807209	HCP	K4	0	C1orf174	7	0
cg12475759	1	4614532	0	rg56	1	4614464	4616964	HCP	K4+K27	1	AJAP1	11	1
cg11835068	1	4614834	0	rg56	1	4614464	4616964	HCP	K4+K27	1	AJAP1	11	1
cg16563230	1	4614851	0	rg56	1	4614464	4616964	HCP	K4+K27	1	AJAP1	11	1
cg09175749	1	4615327	0	rg56	1	4614464	4616964	HCP	K4+K27	1	AJAP1	11	1
cg04027805	1	4615339	0	rg56	1	4614464	4616964	HCP	K4+K27	1	AJAP1	11	1
cg17525406	1	4615380	0	rg56	1	4614464	4616964	HCP	K4+K27	1	AJAP1	11	1
cg08159291	1	4615475	0	rg56	1	4614464	4616964	HCP	K4+K27	1	AJAP1	11	1
cg12665669	1	4616173	1	rg56	1	4614464	4616964	HCP	K4+K27	1	AJAP1	11	1
cg15198793	1	4616182	0	rg56	1	4614464	4616964	HCP	K4+K27	1	AJAP1	11	1
cg02483484	1	4616397	0	rg56	1	4614464	4616964	HCP	K4+K27	1	AJAP1	11	1
cg14218042	1	4616438	0	rg56	1	4614464	4616964	HCP	K4+K27	1	AJAP1	11	1
cg04898195	1	5974138	0	rg57	1	5973118	5975618	HCP	K4	0	NPHP4	10	0
cg10122302	1	5974145	0	rg57	1	5973118	5975618	HCP	K4	0	NPHP4	10	0
cg07517005	1	5974193	0	rg57	1	5973118	5975618	HCP	K4	0	NPHP4	10	0
cg00069017	1	5974227	0	rg57	1	5973118	5975618	HCP	K4	0	NPHP4	10	0
cg07420961	1	5974764	0	rg57	1	5973118	5975618	HCP	K4	0	NPHP4	10	0
cg05933935	1	5975074	0	rg57	1	5973118	5975618	HCP	K4	0	NPHP4	10	0
cg00931619	1	5975082	0	rg57	1	5973118	5975618	HCP	K4	0	NPHP4	10	0
cg10715425	1	5975084	0	rg57	1	5973118	5975618	HCP	K4	0	NPHP4	10	0
cg15604190	1	5975180	0	rg57	1	5973118	5975618	HCP	K4	0	NPHP4	10	0
cg12904950	1	5975357	0	rg57	1	5973118	5975618	HCP	K4	0	NPHP4	10	0
cg07015749	1	6008582	0	rg58	1	6008466	6010966	ICP	None	0	KCNAB2	8	0
cg00822030	1	6008605	0	rg58	1	6008466	6010966	ICP	None	0	KCNAB2	8	0
cg12604162	1	6008735	0	rg58	1	6008466	6010966	ICP	None	0	KCNAB2	8	0
cg18192083	1	6008841	0	rg58	1	6008466	6010966	ICP	None	0	KCNAB2	8	0
cg03400374	1	6008862	0	rg58	1	6008466	6010966	ICP	None	0	KCNAB2	8	0
cg19814116	1	6009035	0	rg58	1	6008466	6010966	ICP	None	0	KCNAB2	8	0
cg05701590	1	6009070	0	rg58	1	6008466	6010966	ICP	None	0	KCNAB2	8	0
cg06753281	1	6009239	0	rg58	1	6008466	6010966	ICP	None	0	KCNAB2	8	0
cg08899938	1	6161203	0	rg59	1	6160770	6163270	HCP	K27	0	CHD5	8	0
cg15578645	1	6161744	0	rg59	1	6160770	6163270	HCP	K27	0	CHD5	8	0
cg13851144	1	6162062	0	rg59	1	6160770	6163270	HCP	K27	0	CHD5	8	0
cg08080029	1	6162557	0	rg59	1	6160770	6163270	HCP	K27	0	CHD5	8	0
cg16519705	1	6162625	0	rg59	1	6160770	6163270	HCP	K27	0	CHD5	8	0
cg17724171	1	6162854	0	rg59	1	6160770	6163270	HCP	K27	0	CHD5	8	0
cg14995214	1	6163050	0	rg59	1	6160770	6163270	HCP	K27	0	CHD5	8	0
cg08706545	1	6163095	0	rg59	1	6160770	6163270	HCP	K27	0	CHD5	8	0
cg17216583	1	6181178	0	rg60	1	6180266	6182766	HCP	K4	0	RPL22	6	0
cg08541953	1	6181925	0	rg60	1	6180266	6182766	HCP	K4	0	RPL22	6	0
cg04025728	1	6182275	0	rg60	1	6180266	6182766	HCP	K4	0	RPL22	6	0
cg16178974	1	6182291	0	rg60	1	6180266	6182766	HCP	K4	0	RPL22	6	0
cg12967293	1	6182461	0	rg60	1	6180266	6182766	HCP	K4	0	RPL22	6	0
cg14303330	1	6182492	0	rg60	1	6180266	6182766	HCP	K4	0	RPL22	6	0
cg03716999	1	6188389	0	rg61	1	6188275	6190775	HCP	K4+K27	0	RNF207	8	0
cg12911256	1	6188466	0	rg61	1	6188275	6190775	HCP	K4+K27	0	RNF207	8	0
cg17515966	1	6188481	0	rg61	1	6188275	6190775	HCP	K4+K27	0	RNF207	8	0
cg16094412	1	6188616	0	rg61	1	6188275	6190775	HCP	K4+K27	0	RNF207	8	0
cg06147379	1	6188686	0	rg61	1	6188275	6190775	HCP	K4+K27	0	RNF207	8	0
cg08611163	1	6188947	0	rg61	1	6188275	6190775	HCP	K4+K27	0	RNF207	8	0
cg11764177	1	6189003	0	rg61	1	6188275	6190775	HCP	K4+K27	0	RNF207	8	0
cg19694465	1	6190166	0	rg61	1	6188275	6190775	HCP	K4+K27	0	RNF207	8	0
cg05925365	1	6217243	0	rg62	1	6216631	6219131	HCP	K4	0	ICMT	9	0
cg00518190	1	6217355	0	rg62	1	6216631	6219131	HCP	K4	0	ICMT	9	0
cg12396368	1	6217437	0	rg62	1	6216631	6219131	HCP	K4	0	ICMT	9	0
cg11669397	1	6218017	0	rg62	1	6216631	6219131	HCP	K4	0	ICMT	9	0
cg17145806	1	6218124	0	rg62	1	6216631	6219131	HCP	K4	0	ICMT	9	0
cg17900884	1	6218677	0	rg62	1	6216631	6219131	HCP	K4	0	ICMT	9	0
cg10118002	1	6218682	0	rg62	1	6216631	6219131	HCP	K4	0	ICMT	9	0
cg15582719	1	6218847	0	rg62	1	6216631	6219131	HCP	K4	0	ICMT	9	0
cg17992056	1	6218922	0	rg62	1	6216631	6219131	HCP	K4	0	ICMT	9	0
cg18564053	1	6226380	0	rg63	1	6226348	6228848	HCP	K4+K27	0	HES3	10	0
cg00765655	1	6226786	0	rg63	1	6226348	6228848	HCP	K4+K27	0	HES3	10	0
cg20157525	1	6226804	0	rg63	1	6226348	6228848	HCP	K4+K27	0	HES3	10	0
cg19743103	1	6226807	0	rg63	1	6226348	6228848	HCP	K4+K27	0	HES3	10	0
cg04992704	1	6226948	0	rg63	1	6226348	6228848	HCP	K4+K27	0	HES3	10	0
cg10829621	1	6227008	0	rg63	1	6226348	6228848	HCP	K4+K27	0	HES3	10	0
cg03327263	1	6227086	0	rg63	1	6226348	6228848	HCP	K4+K27	0	HES3	10	0
cg17491697	1	6228175	0	rg63	1	6226348	6228848	HCP	K4+K27	0	HES3	10	0
cg11554771	1	6228177	0	rg63	1	6226348	6228848	HCP	K4+K27	0	HES3	10	0
cg05797463	1	6228797	0	rg63	1	6226348	6228848	HCP	K4+K27	0	HES3	10	0
cg05045598	1	6341108	0	rg65	1	6340471	6342971	LCP	None	0	ACOT7	5	0
cg16049283	1	6342193	0	rg65	1	6340471	6342971	LCP	None	0	ACOT7	5	0
cg10375954	1	6342195	0	rg65	1	6340471	6342971	LCP	None	0	ACOT7	5	0
cg16306654	1	6342354	0	rg65	1	6340471	6342971	LCP	None	0	ACOT7	5	0
cg02995045	1	6342493	0	rg65	1	6340471	6342971	LCP	None	0	ACOT7	5	0
cg05786314	1	6374683	0	rg67	1	6374413	6376913	HCP	K4	0	ACOT7	8	0
cg05127153	1	6375529	0	rg67	1	6374413	6376913	HCP	K4	0	ACOT7	8	0
cg19267259	1	6376014	0	rg67	1	6374413	6376913	HCP	K4	0	ACOT7	8	0
cg02568911	1	6376394	0	rg67	1	6374413	6376913	HCP	K4	0	ACOT7	8	0
cg17429065	1	6376497	0	rg67	1	6374413	6376913	HCP	K4	0	ACOT7	8	0
cg08889373	1	6376696	0	rg67	1	6374413	6376913	HCP	K4	0	ACOT7	8	0
cg17236617	1	6376789	0	rg67	1	6374413	6376913	HCP	K4	0	ACOT7	8	0
cg10967178	1	6376865	0	rg67	1	6374413	6376913	HCP	K4	0	ACOT7	8	0
cg07104732	1	6401202	0	rg68	1	6400566	6403066	HCP	K4+K27	0	HES2	9	0
cg17447502	1	6401444	0	rg68	1	6400566	6403066	HCP	K4+K27	0	HES2	9	0
cg04691277	1	6401939	0	rg68	1	6400566	6403066	HCP	K4+K27	0	HES2	9	0
cg14832908	1	6402011	0	rg68	1	6400566	6403066	HCP	K4+K27	0	HES2	9	0
cg19195327	1	6402312	0	rg68	1	6400566	6403066	HCP	K4+K27	0	HES2	9	0
cg17826013	1	6402316	0	rg68	1	6400566	6403066	HCP	K4+K27	0	HES2	9	0
cg03476000	1	6402754	0	rg68	1	6400566	6403066	HCP	K4+K27	0	HES2	9	0
cg00549463	1	6402819	0	rg68	1	6400566	6403066	HCP	K4+K27	0	HES2	9	0
cg03186004	1	6402875	0	rg68	1	6400566	6403066	HCP	K4+K27	0	HES2	9	0
cg09549827	1	6407203	0	rg69	1	6406934	6409434	HCP	K4+K27	0	ESPN	5	0
cg00297432	1	6407371	0	rg69	1	6406934	6409434	HCP	K4+K27	0	ESPN	5	0
cg03397716	1	6407567	0	rg69	1	6406934	6409434	HCP	K4+K27	0	ESPN	5	0
cg13066963	1	6407904	0	rg69	1	6406934	6409434	HCP	K4+K27	0	ESPN	5	0
cg11404532	1	6409429	0	rg69	1	6406934	6409434	HCP	K4+K27	0	ESPN	5	0
cg02988775	1	6447229	0	rg70	1	6446842	6449342	HCP	None	0	TNFRSF25	12	0
cg00087884	1	6448138	0	rg70	1	6446842	6449342	HCP	None	0	TNFRSF25	12	0
cg02084087	1	6448636	0	rg70	1	6446842	6449342	HCP	None	0	TNFRSF25	12	0
cg15205428	1	6448638	0	rg70	1	6446842	6449342	HCP	None	0	TNFRSF25	12	0
cg11756870	1	6448660	0	rg70	1	6446842	6449342	HCP	None	0	TNFRSF25	12	0
cg10059687	1	6448716	0	rg70	1	6446842	6449342	HCP	None	0	TNFRSF25	12	0
cg12814070	1	6448769	0	rg70	1	6446842	6449342	HCP	None	0	TNFRSF25	12	0
cg10539898	1	6448896	0	rg70	1	6446842	6449342	HCP	None	0	TNFRSF25	12	0
cg02064442	1	6448906	0	rg70	1	6446842	6449342	HCP	None	0	TNFRSF25	12	0
cg03893150	1	6448912	0	rg70	1	6446842	6449342	HCP	None	0	TNFRSF25	12	0
cg16681526	1	6449056	0	rg70	1	6446842	6449342	HCP	None	0	TNFRSF25	12	0
cg04500986	1	6449118	0	rg70	1	6446842	6449342	HCP	None	0	TNFRSF25	12	0
cg17151560	1	6467098	0	rg71	1	6466601	6469101	HCP	K4	0	PLEKHG5	6	0
cg05462761	1	6467744	0	rg71	1	6466601	6469101	HCP	K4	0	PLEKHG5	6	0
cg15205204	1	6467759	0	rg71	1	6466601	6469101	HCP	K4	0	PLEKHG5	6	0
cg12905865	1	6468401	0	rg71	1	6466601	6469101	HCP	K4	0	PLEKHG5	6	0
cg00918541	1	6468614	0	rg71	1	6466601	6469101	HCP	K4	0	PLEKHG5	6	0
cg17329304	1	6468670	0	rg71	1	6466601	6469101	HCP	K4	0	PLEKHG5	6	0
cg19779116	1	6472758	0	rg72	1	6471787	6474287	HCP	K4	0	PLEKHG5	8	0
cg00543406	1	6472933	0	rg72	1	6471787	6474287	HCP	K4	0	PLEKHG5	8	0
cg03970039	1	6473232	0	rg72	1	6471787	6474287	HCP	K4	0	PLEKHG5	8	0
cg08477740	1	6473267	0	rg72	1	6471787	6474287	HCP	K4	0	PLEKHG5	8	0
cg03432716	1	6473445	0	rg72	1	6471787	6474287	HCP	K4	0	PLEKHG5	8	0
cg10333471	1	6473513	0	rg72	1	6471787	6474287	HCP	K4	0	PLEKHG5	8	0
cg10328583	1	6473660	0	rg72	1	6471787	6474287	HCP	K4	0	PLEKHG5	8	0
cg05836788	1	6473692	0	rg72	1	6471787	6474287	HCP	K4	0	PLEKHG5	8	0
cg01429933	1	6478835	0	rg73	1	6478071	6480571	HCP	K4	0	PLEKHG5	5	0
cg19919506	1	6479939	0	rg73	1	6478071	6480571	HCP	K4	0	PLEKHG5	5	0
cg01514859	1	6480321	0	rg73	1	6478071	6480571	HCP	K4	0	PLEKHG5	5	0
cg18810133	1	6480366	0	rg73	1	6478071	6480571	HCP	K4	0	PLEKHG5	5	0
cg03778981	1	6480458	0	rg73	1	6478071	6480571	HCP	K4	0	PLEKHG5	5	0
cg07274506	1	6536928	0	rg75	1	6535168	6537668	HCP	K4	0	NOL9	8	0
cg03046264	1	6536931	0	rg75	1	6535168	6537668	HCP	K4	0	NOL9	8	0
cg04093404	1	6537094	0	rg75	1	6535168	6537668	HCP	K4	0	NOL9	8	0
cg07399635	1	6537245	0	rg75	1	6535168	6537668	HCP	K4	0	NOL9	8	0
cg05086993	1	6537251	0	rg75	1	6535168	6537668	HCP	K4	0	NOL9	8	0
cg02973805	1	6537333	0	rg75	1	6535168	6537668	HCP	K4	0	NOL9	8	0
cg09513309	1	6537362	0	rg75	1	6535168	6537668	HCP	K4	0	NOL9	8	0
cg07997941	1	6537387	0	rg75	1	6535168	6537668	HCP	K4	0	NOL9	8	0
cg19508900	1	6562325	0	rg77	1	6562197	6564697	HCP	K4	0	ZBTB48	7	0
cg07565540	1	6562341	0	rg77	1	6562197	6564697	HCP	K4	0	ZBTB48	7	0
cg13779133	1	6562349	0	rg77	1	6562197	6564697	HCP	K4	0	ZBTB48	7	0
cg03699618	1	6562479	0	rg77	1	6562197	6564697	HCP	K4	0	ZBTB48	7	0
cg17500119	1	6562522	0	rg77	1	6562197	6564697	HCP	K4	0	ZBTB48	7	0
cg09143576	1	6562736	0	rg77	1	6562197	6564697	HCP	K4	0	ZBTB48	7	0
cg07718813	1	6563563	0	rg77	1	6562197	6564697	HCP	K4	0	ZBTB48	7	0
cg10949451	1	6595893	0	rg79	1	6595831	6598331	HCP	None	0	PHF13	12	0
cg01606324	1	6595914	0	rg79	1	6595831	6598331	HCP	None	0	PHF13	12	0
cg04497520	1	6596016	0	rg79	1	6595831	6598331	HCP	None	0	PHF13	12	0
cg01433443	1	6596054	0	rg79	1	6595831	6598331	HCP	None	0	PHF13	12	0
cg01762921	1	6596205	0	rg79	1	6595831	6598331	HCP	None	0	PHF13	12	0
cg17246131	1	6596258	0	rg79	1	6595831	6598331	HCP	None	0	PHF13	12	0
cg02900253	1	6596296	0	rg79	1	6595831	6598331	HCP	None	0	PHF13	12	0
cg08661290	1	6596697	0	rg79	1	6595831	6598331	HCP	None	0	PHF13	12	0
cg19027619	1	6597242	0	rg79	1	6595831	6598331	HCP	None	0	PHF13	12	0
cg17121120	1	6597869	0	rg79	1	6595831	6598331	HCP	None	0	PHF13	12	0
cg05892930	1	6598130	0	rg79	1	6595831	6598331	HCP	None	0	PHF13	12	0
cg07793638	1	6598271	0	rg79	1	6595831	6598331	HCP	None	0	PHF13	12	0
cg09357684	1	6607447	0	rg80	1	6607338	6609838	HCP	K4	0	THAP3	8	0
cg11688219	1	6607506	0	rg80	1	6607338	6609838	HCP	K4	0	THAP3	8	0
cg02357257	1	6607659	0	rg80	1	6607338	6609838	HCP	K4	0	THAP3	8	0
cg14848383	1	6607736	0	rg80	1	6607338	6609838	HCP	K4	0	THAP3	8	0
cg06826730	1	6608162	0	rg80	1	6607338	6609838	HCP	K4	0	THAP3	8	0
cg08250099	1	6608211	0	rg80	1	6607338	6609838	HCP	K4	0	THAP3	8	0
cg17946470	1	6608522	0	rg80	1	6607338	6609838	HCP	K4	0	THAP3	8	0
cg08163621	1	6608583	0	rg80	1	6607338	6609838	HCP	K4	0	THAP3	8	0
cg14913181	1	6767710	0	rg82	1	6767470	6769970	HCP	K4	0	CAMTA1	10	0
cg12644588	1	6767801	0	rg82	1	6767470	6769970	HCP	K4	0	CAMTA1	10	0
cg16414762	1	6767834	0	rg82	1	6767470	6769970	HCP	K4	0	CAMTA1	10	0
cg01318691	1	6767868	0	rg82	1	6767470	6769970	HCP	K4	0	CAMTA1	10	0
cg19820248	1	6767960	0	rg82	1	6767470	6769970	HCP	K4	0	CAMTA1	10	0
cg09372928	1	6767982	0	rg82	1	6767470	6769970	HCP	K4	0	CAMTA1	10	0
cg18230417	1	6768006	0	rg82	1	6767470	6769970	HCP	K4	0	CAMTA1	10	0
cg06816875	1	6768027	0	rg82	1	6767470	6769970	HCP	K4	0	CAMTA1	10	0
cg06760068	1	6768071	0	rg82	1	6767470	6769970	HCP	K4	0	CAMTA1	10	0
cg06536750	1	6768629	0	rg82	1	6767470	6769970	HCP	K4	0	CAMTA1	10	0
cg12072178	1	7753442	0	rg83	1	7753415	7755915	HCP	K4	0	VAMP3	9	0
cg03630344	1	7753743	0	rg83	1	7753415	7755915	HCP	K4	0	VAMP3	9	0
cg00773965	1	7753760	0	rg83	1	7753415	7755915	HCP	K4	0	VAMP3	9	0
cg14993123	1	7753832	0	rg83	1	7753415	7755915	HCP	K4	0	VAMP3	9	0
cg07148645	1	7753905	0	rg83	1	7753415	7755915	HCP	K4	0	VAMP3	9	0
cg14823007	1	7754192	0	rg83	1	7753415	7755915	HCP	K4	0	VAMP3	9	0
cg00703019	1	7754398	0	rg83	1	7753415	7755915	HCP	K4	0	VAMP3	9	0
cg01067604	1	7754432	0	rg83	1	7753415	7755915	HCP	K4	0	VAMP3	9	0
cg01514075	1	7754944	0	rg83	1	7753415	7755915	HCP	K4	0	VAMP3	9	0
cg05803631	1	7767033	0	rg84	1	7766849	7769349	HCP	K4+K27	0	PER3	6	0
cg01444397	1	7767037	0	rg84	1	7766849	7769349	HCP	K4+K27	0	PER3	6	0
cg12258811	1	7767322	0	rg84	1	7766849	7769349	HCP	K4+K27	0	PER3	6	0
cg14204433	1	7767362	0	rg84	1	7766849	7769349	HCP	K4+K27	0	PER3	6	0
cg08764927	1	7767482	0	rg84	1	7766849	7769349	HCP	K4+K27	0	PER3	6	0
cg08134286	1	7768385	0	rg84	1	7766849	7769349	HCP	K4+K27	0	PER3	6	0
cg17123655	1	7922159	0	rg86	1	7921474	7923974	ICP	None	0	TNFRSF9	6	0
cg08840010	1	7922901	0	rg86	1	7921474	7923974	ICP	None	0	TNFRSF9	6	0
cg14153654	1	7923614	0	rg86	1	7921474	7923974	ICP	None	0	TNFRSF9	6	0
cg18025409	1	7923633	0	rg86	1	7921474	7923974	ICP	None	0	TNFRSF9	6	0
cg14614416	1	7923839	0	rg86	1	7921474	7923974	ICP	None	0	TNFRSF9	6	0
cg06956444	1	7923896	0	rg86	1	7921474	7923974	ICP	None	0	TNFRSF9	6	0
cg16277144	1	7943914	0	rg87	1	7943879	7946379	HCP	K4	0	PARK7	7	0
cg05165700	1	7944047	0	rg87	1	7943879	7946379	HCP	K4	0	PARK7	7	0
cg16172238	1	7944138	0	rg87	1	7943879	7946379	HCP	K4	0	PARK7	7	0
cg10514638	1	7944198	0	rg87	1	7943879	7946379	HCP	K4	0	PARK7	7	0
cg16136678	1	7944336	0	rg87	1	7943879	7946379	HCP	K4	0	PARK7	7	0
cg00042356	1	7944549	0	rg87	1	7943879	7946379	HCP	K4	0	PARK7	7	0
cg10385390	1	7945092	0	rg87	1	7943879	7946379	HCP	K4	0	PARK7	7	0
cg01889893	1	8007780	0	rg88	1	8006943	8009443	HCP	K4	0	ERRFI1	8	0
cg10051814	1	8008191	0	rg88	1	8006943	8009443	HCP	K4	0	ERRFI1	8	0
cg17477995	1	8008228	0	rg88	1	8006943	8009443	HCP	K4	0	ERRFI1	8	0
cg05857370	1	8008288	0	rg88	1	8006943	8009443	HCP	K4	0	ERRFI1	8	0
cg08532870	1	8008895	0	rg88	1	8006943	8009443	HCP	K4	0	ERRFI1	8	0
cg19922442	1	8009175	0	rg88	1	8006943	8009443	HCP	K4	0	ERRFI1	8	0
cg19560758	1	8009308	0	rg88	1	8006943	8009443	HCP	K4	0	ERRFI1	8	0
cg03335216	1	8009363	0	rg88	1	8006943	8009443	HCP	K4	0	ERRFI1	8	0
cg03145274	1	8306486	0	rg89	1	8306476	8308976	ICP	None	0	SLC45A1	12	0
cg14413262	1	8306633	0	rg89	1	8306476	8308976	ICP	None	0	SLC45A1	12	0
cg02989448	1	8306814	0	rg89	1	8306476	8308976	ICP	None	0	SLC45A1	12	0
cg06723421	1	8307027	0	rg89	1	8306476	8308976	ICP	None	0	SLC45A1	12	0
cg14038482	1	8307071	0	rg89	1	8306476	8308976	ICP	None	0	SLC45A1	12	0
cg15575320	1	8307100	0	rg89	1	8306476	8308976	ICP	None	0	SLC45A1	12	0
cg07958878	1	8307182	0	rg89	1	8306476	8308976	ICP	None	0	SLC45A1	12	0
cg10508347	1	8307246	0	rg89	1	8306476	8308976	ICP	None	0	SLC45A1	12	0
cg03040581	1	8307305	0	rg89	1	8306476	8308976	ICP	None	0	SLC45A1	12	0
cg00139056	1	8307983	0	rg89	1	8306476	8308976	ICP	None	0	SLC45A1	12	0
cg19847936	1	8308483	0	rg89	1	8306476	8308976	ICP	None	0	SLC45A1	12	0
cg09787123	1	8308514	0	rg89	1	8306476	8308976	ICP	None	0	SLC45A1	12	0
cg01447281	1	8405276	0	rg90	1	8404334	8406834	HCP	K4	0	RERE	7	0
cg15889173	1	8405977	0	rg90	1	8404334	8406834	HCP	K4	0	RERE	7	0
cg01513967	1	8406591	0	rg90	1	8404334	8406834	HCP	K4	0	RERE	7	0
cg13841373	1	8406671	0	rg90	1	8404334	8406834	HCP	K4	0	RERE	7	0
cg09539943	1	8406684	0	rg90	1	8404334	8406834	HCP	K4	0	RERE	7	0
cg08856919	1	8406744	0	rg90	1	8404334	8406834	HCP	K4	0	RERE	7	0
cg15492466	1	8406756	0	rg90	1	8404334	8406834	HCP	K4	0	RERE	7	0
cg02578391	1	8799600	0	rg91	1	8798286	8800786	HCP	K4	0	RERE	8	0
cg10490717	1	8799726	0	rg91	1	8798286	8800786	HCP	K4	0	RERE	8	0
cg11832727	1	8799844	0	rg91	1	8798286	8800786	HCP	K4	0	RERE	8	0
cg10642449	1	8800257	0	rg91	1	8798286	8800786	HCP	K4	0	RERE	8	0
cg03001415	1	8800328	0	rg91	1	8798286	8800786	HCP	K4	0	RERE	8	0
cg19414419	1	8800347	0	rg91	1	8798286	8800786	HCP	K4	0	RERE	8	0
cg01935967	1	8800760	0	rg91	1	8798286	8800786	HCP	K4	0	RERE	8	0
cg03227456	1	8800780	0	rg91	1	8798286	8800786	HCP	K4	0	RERE	8	0
cg06972019	1	8860035	0	rg92	1	8859367	8861867	HCP	K4	0	ENO1	10	0
cg13432294	1	8860227	0	rg92	1	8859367	8861867	HCP	K4	0	ENO1	10	0
cg10365178	1	8860686	0	rg92	1	8859367	8861867	HCP	K4	0	ENO1	10	0
cg17167924	1	8860718	0	rg92	1	8859367	8861867	HCP	K4	0	ENO1	10	0
cg09819654	1	8861288	0	rg92	1	8859367	8861867	HCP	K4	0	ENO1	10	0
cg07483064	1	8861338	0	rg92	1	8859367	8861867	HCP	K4	0	ENO1	10	0
cg12902497	1	8861402	0	rg92	1	8859367	8861867	HCP	K4	0	ENO1	10	0
cg09684870	1	8861550	0	rg92	1	8859367	8861867	HCP	K4	0	ENO1	10	0
cg01803717	1	8861693	0	rg92	1	8859367	8861867	HCP	K4	0	ENO1	10	0
cg10780495	1	8861723	0	rg92	1	8859367	8861867	HCP	K4	0	ENO1	10	0
cg03583311	1	9110563	0	rg96	1	9109816	9112316	HCP	K4+K27	0	GPR157	11	0
cg17940013	1	9111275	0	rg96	1	9109816	9112316	HCP	K4+K27	0	GPR157	11	0
cg06374766	1	9111512	0	rg96	1	9109816	9112316	HCP	K4+K27	0	GPR157	11	0
cg12132894	1	9111698	0	rg96	1	9109816	9112316	HCP	K4+K27	0	GPR157	11	0
cg12271223	1	9111859	0	rg96	1	9109816	9112316	HCP	K4+K27	0	GPR157	11	0
cg18040436	1	9111899	0	rg96	1	9109816	9112316	HCP	K4+K27	0	GPR157	11	0
cg18131499	1	9111909	0	rg96	1	9109816	9112316	HCP	K4+K27	0	GPR157	11	0
cg03520085	1	9111931	0	rg96	1	9109816	9112316	HCP	K4+K27	0	GPR157	11	0
cg00581848	1	9111954	0	rg96	1	9109816	9112316	HCP	K4+K27	0	GPR157	11	0
cg10429262	1	9112094	0	rg96	1	9109816	9112316	HCP	K4+K27	0	GPR157	11	0
cg14600023	1	9112261	0	rg96	1	9109816	9112316	HCP	K4+K27	0	GPR157	11	0
cg18783781	1	9521654	0	rg99	1	9521614	9524114	HCP	K4	0	SLC25A33	12	0
cg19896639	1	9521863	0	rg99	1	9521614	9524114	HCP	K4	0	SLC25A33	12	0
cg04621676	1	9521967	0	rg99	1	9521614	9524114	HCP	K4	0	SLC25A33	12	0
cg00490256	1	9521978	0	rg99	1	9521614	9524114	HCP	K4	0	SLC25A33	12	0
cg00917899	1	9521988	0	rg99	1	9521614	9524114	HCP	K4	0	SLC25A33	12	0
cg10009930	1	9521990	0	rg99	1	9521614	9524114	HCP	K4	0	SLC25A33	12	0
cg06347499	1	9522006	0	rg99	1	9521614	9524114	HCP	K4	0	SLC25A33	12	0
cg07775117	1	9522261	0	rg99	1	9521614	9524114	HCP	K4	0	SLC25A33	12	0
cg03901886	1	9522702	0	rg99	1	9521614	9524114	HCP	K4	0	SLC25A33	12	0
cg13631913	1	9522932	0	rg99	1	9521614	9524114	HCP	K4	0	SLC25A33	12	0
cg13688474	1	9523030	0	rg99	1	9521614	9524114	HCP	K4	0	SLC25A33	12	0
cg09058554	1	9523308	0	rg99	1	9521614	9524114	HCP	K4	0	SLC25A33	12	0
cg18176336	1	9571174	0	rg100	1	9571066	9573566	HCP	K4	0	RP13-15M17.2	5	0
cg10877147	1	9571206	0	rg100	1	9571066	9573566	HCP	K4	0	RP13-15M17.2	5	0
cg08886482	1	9571286	0	rg100	1	9571066	9573566	HCP	K4	0	RP13-15M17.2	5	0
cg02206861	1	9571532	0	rg100	1	9571066	9573566	HCP	K4	0	RP13-15M17.2	5	0
cg18307957	1	9572103	0	rg100	1	9571066	9573566	HCP	K4	0	RP13-15M17.2	5	0
cg12763118	1	9633891	0	rg101	1	9633876	9636376	HCP	K4+K27	0	PIK3CD	9	0
cg07374121	1	9634219	0	rg101	1	9633876	9636376	HCP	K4+K27	0	PIK3CD	9	0
cg16895792	1	9634240	0	rg101	1	9633876	9636376	HCP	K4+K27	0	PIK3CD	9	0
cg17325959	1	9634548	0	rg101	1	9633876	9636376	HCP	K4+K27	0	PIK3CD	9	0
cg18976437	1	9635163	0	rg101	1	9633876	9636376	HCP	K4+K27	0	PIK3CD	9	0
cg01666040	1	9635274	0	rg101	1	9633876	9636376	HCP	K4+K27	0	PIK3CD	9	0
cg10050900	1	9635515	0	rg101	1	9633876	9636376	HCP	K4+K27	0	PIK3CD	9	0
cg07793148	1	9635575	0	rg101	1	9633876	9636376	HCP	K4+K27	0	PIK3CD	9	0
cg18284427	1	9635871	0	rg101	1	9633876	9636376	HCP	K4+K27	0	PIK3CD	9	0
cg01666040	1	9635274	0	rg102	1	9635231	9637731	ICP	K4+K27	0	C1orf200	9	0
cg10050900	1	9635515	0	rg102	1	9635231	9637731	ICP	K4+K27	0	C1orf200	9	0
cg07793148	1	9635575	0	rg102	1	9635231	9637731	ICP	K4+K27	0	C1orf200	9	0
cg18284427	1	9635871	0	rg102	1	9635231	9637731	ICP	K4+K27	0	C1orf200	9	0
cg00231528	1	9636867	0	rg102	1	9635231	9637731	ICP	K4+K27	0	C1orf200	9	0
cg08854008	1	9636984	0	rg102	1	9635231	9637731	ICP	K4+K27	0	C1orf200	9	0
cg12354861	1	9637397	0	rg102	1	9635231	9637731	ICP	K4+K27	0	C1orf200	9	0
cg14989202	1	9637430	0	rg102	1	9635231	9637731	ICP	K4+K27	0	C1orf200	9	0
cg16597045	1	9637432	0	rg102	1	9635231	9637731	ICP	K4+K27	0	C1orf200	9	0
cg13202082	1	9805438	0	rg103	1	9805137	9807637	HCP	K4	0	CLSTN1	10	0
cg05599320	1	9805619	0	rg103	1	9805137	9807637	HCP	K4	0	CLSTN1	10	0
cg06183831	1	9806053	0	rg103	1	9805137	9807637	HCP	K4	0	CLSTN1	10	0
cg04969937	1	9806474	0	rg103	1	9805137	9807637	HCP	K4	0	CLSTN1	10	0
cg15619966	1	9806476	0	rg103	1	9805137	9807637	HCP	K4	0	CLSTN1	10	0
cg08845510	1	9806616	0	rg103	1	9805137	9807637	HCP	K4	0	CLSTN1	10	0
cg09174674	1	9806629	0	rg103	1	9805137	9807637	HCP	K4	0	CLSTN1	10	0
cg01800926	1	9807152	0	rg103	1	9805137	9807637	HCP	K4	0	CLSTN1	10	0
cg19858017	1	9807306	0	rg103	1	9805137	9807637	HCP	K4	0	CLSTN1	10	0
cg00123104	1	9807319	0	rg103	1	9805137	9807637	HCP	K4	0	CLSTN1	10	0
cg17095179	1	9892011	0	rg104	1	9890903	9893403	HCP	K4	0	CTNNBIP1	9	0
cg10740965	1	9892234	0	rg104	1	9890903	9893403	HCP	K4	0	CTNNBIP1	9	0
cg17973407	1	9892493	0	rg104	1	9890903	9893403	HCP	K4	0	CTNNBIP1	9	0
cg10232889	1	9892844	0	rg104	1	9890903	9893403	HCP	K4	0	CTNNBIP1	9	0
cg08893875	1	9893223	0	rg104	1	9890903	9893403	HCP	K4	0	CTNNBIP1	9	0
cg07584845	1	9893226	0	rg104	1	9890903	9893403	HCP	K4	0	CTNNBIP1	9	0
cg17972631	1	9893240	0	rg104	1	9890903	9893403	HCP	K4	0	CTNNBIP1	9	0
cg01576340	1	9893246	0	rg104	1	9890903	9893403	HCP	K4	0	CTNNBIP1	9	0
cg17512868	1	9893360	0	rg104	1	9890903	9893403	HCP	K4	0	CTNNBIP1	9	0
cg04413397	1	9925646	0	rg106	1	9925572	9928072	HCP	K4	0	NMNAT1	6	0
cg02481619	1	9925885	0	rg106	1	9925572	9928072	HCP	K4	0	NMNAT1	6	0
cg15591198	1	9925927	0	rg106	1	9925572	9928072	HCP	K4	0	NMNAT1	6	0
cg00418146	1	9926017	0	rg106	1	9925572	9928072	HCP	K4	0	NMNAT1	6	0
cg01929105	1	9926159	0	rg106	1	9925572	9928072	HCP	K4	0	NMNAT1	6	0
cg06853505	1	9926339	0	rg106	1	9925572	9928072	HCP	K4	0	NMNAT1	6	0
cg10796749	1	9979424	0	rg107	1	9979360	9981860	HCP	K4+K27	0	RBP7	9	0
cg14202757	1	9979433	0	rg107	1	9979360	9981860	HCP	K4+K27	0	RBP7	9	0
cg03406535	1	9979544	0	rg107	1	9979360	9981860	HCP	K4+K27	0	RBP7	9	0
cg18086187	1	9979745	0	rg107	1	9979360	9981860	HCP	K4+K27	0	RBP7	9	0
cg03994053	1	9979755	0	rg107	1	9979360	9981860	HCP	K4+K27	0	RBP7	9	0
cg16050974	1	9980287	0	rg107	1	9979360	9981860	HCP	K4+K27	0	RBP7	9	0
cg08806699	1	9980557	0	rg107	1	9979360	9981860	HCP	K4+K27	0	RBP7	9	0
cg15090005	1	9980655	0	rg107	1	9979360	9981860	HCP	K4+K27	0	RBP7	9	0
cg07224455	1	9980927	0	rg107	1	9979360	9981860	HCP	K4+K27	0	RBP7	9	0
cg04038241	1	10015216	0	rg108	1	10015129	10017629	HCP	K4	0	UBE4B	7	0
cg09852008	1	10015276	0	rg108	1	10015129	10017629	HCP	K4	0	UBE4B	7	0
cg02974126	1	10015278	0	rg108	1	10015129	10017629	HCP	K4	0	UBE4B	7	0
cg18563336	1	10015289	0	rg108	1	10015129	10017629	HCP	K4	0	UBE4B	7	0
cg15707544	1	10015826	0	rg108	1	10015129	10017629	HCP	K4	0	UBE4B	7	0
cg00993191	1	10016290	0	rg108	1	10015129	10017629	HCP	K4	0	UBE4B	7	0
cg13374225	1	10016411	0	rg108	1	10015129	10017629	HCP	K4	0	UBE4B	7	0
cg08926982	1	10193026	0	rg109	1	10192917	10195417	HCP	K4	0	KIF1B	8	0
cg19306864	1	10193102	0	rg109	1	10192917	10195417	HCP	K4	0	KIF1B	8	0
cg15208524	1	10193299	0	rg109	1	10192917	10195417	HCP	K4	0	KIF1B	8	0
cg19955419	1	10193322	0	rg109	1	10192917	10195417	HCP	K4	0	KIF1B	8	0
cg06615861	1	10193778	0	rg109	1	10192917	10195417	HCP	K4	0	KIF1B	8	0
cg11342332	1	10193804	0	rg109	1	10192917	10195417	HCP	K4	0	KIF1B	8	0
cg19092837	1	10194311	0	rg109	1	10192917	10195417	HCP	K4	0	KIF1B	8	0
cg00891184	1	10194772	0	rg109	1	10192917	10195417	HCP	K4	0	KIF1B	8	0
cg12796186	1	10381186	0	rg110	1	10381171	10383671	HCP	K4	0	PGD	11	0
cg19368966	1	10381443	0	rg110	1	10381171	10383671	HCP	K4	0	PGD	11	0
cg17520927	1	10381492	0	rg110	1	10381171	10383671	HCP	K4	0	PGD	11	0
cg02068989	1	10381526	0	rg110	1	10381171	10383671	HCP	K4	0	PGD	11	0
cg18017109	1	10381529	0	rg110	1	10381171	10383671	HCP	K4	0	PGD	11	0
cg11673391	1	10381639	0	rg110	1	10381171	10383671	HCP	K4	0	PGD	11	0
cg05704155	1	10381727	0	rg110	1	10381171	10383671	HCP	K4	0	PGD	11	0
cg14718680	1	10381855	0	rg110	1	10381171	10383671	HCP	K4	0	PGD	11	0
cg13077490	1	10382160	0	rg110	1	10381171	10383671	HCP	K4	0	PGD	11	0
cg00885901	1	10382282	0	rg110	1	10381171	10383671	HCP	K4	0	PGD	11	0
cg06829969	1	10382792	0	rg110	1	10381171	10383671	HCP	K4	0	PGD	11	0
cg06719487	1	10412549	0	rg111	1	10412458	10414958	HCP	K4	0	APITD1	13	0
cg09242541	1	10412612	0	rg111	1	10412458	10414958	HCP	K4	0	APITD1	13	0
cg05038881	1	10412630	0	rg111	1	10412458	10414958	HCP	K4	0	APITD1	13	0
cg13803915	1	10412650	0	rg111	1	10412458	10414958	HCP	K4	0	APITD1	13	0
cg15494174	1	10412711	0	rg111	1	10412458	10414958	HCP	K4	0	APITD1	13	0
cg09578353	1	10412823	0	rg111	1	10412458	10414958	HCP	K4	0	APITD1	13	0
cg11047111	1	10412931	0	rg111	1	10412458	10414958	HCP	K4	0	APITD1	13	0
cg19400780	1	10413083	0	rg111	1	10412458	10414958	HCP	K4	0	APITD1	13	0
cg12465353	1	10413224	0	rg111	1	10412458	10414958	HCP	K4	0	APITD1	13	0
cg17211447	1	10413254	0	rg111	1	10412458	10414958	HCP	K4	0	APITD1	13	0
cg02461388	1	10413530	0	rg111	1	10412458	10414958	HCP	K4	0	APITD1	13	0
cg19915020	1	10413572	0	rg111	1	10412458	10414958	HCP	K4	0	APITD1	13	0
cg11196904	1	10413891	0	rg111	1	10412458	10414958	HCP	K4	0	APITD1	13	0
cg11415402	1	10432320	0	rg112	1	10432057	10434557	ICP	None	0	CORT	7	0
cg18233538	1	10432493	0	rg112	1	10432057	10434557	ICP	None	0	CORT	7	0
cg04113348	1	10432641	0	rg112	1	10432057	10434557	ICP	None	0	CORT	7	0
cg12764201	1	10432710	0	rg112	1	10432057	10434557	ICP	None	0	CORT	7	0
cg20163085	1	10432983	0	rg112	1	10432057	10434557	ICP	None	0	CORT	7	0
cg04256470	1	10433052	0	rg112	1	10432057	10434557	ICP	None	0	CORT	7	0
cg12464625	1	10433554	0	rg112	1	10432057	10434557	ICP	None	0	CORT	7	0
cg13904286	1	10454578	0	rg113	1	10453200	10455700	HCP	K4	0	DFFA	8	0
cg15452426	1	10454817	0	rg113	1	10453200	10455700	HCP	K4	0	DFFA	8	0
cg19358594	1	10455154	0	rg113	1	10453200	10455700	HCP	K4	0	DFFA	8	0
cg13229655	1	10455157	0	rg113	1	10453200	10455700	HCP	K4	0	DFFA	8	0
cg11843760	1	10455264	0	rg113	1	10453200	10455700	HCP	K4	0	DFFA	8	0
cg18149508	1	10455280	0	rg113	1	10453200	10455700	HCP	K4	0	DFFA	8	0
cg17075937	1	10455283	0	rg113	1	10453200	10455700	HCP	K4	0	DFFA	8	0
cg04223606	1	10455473	0	rg113	1	10453200	10455700	HCP	K4	0	DFFA	8	0
cg01068006	1	10457473	0	rg114	1	10457089	10459589	ICP	K4	0	PEX14	6	0
cg10971874	1	10457547	0	rg114	1	10457089	10459589	ICP	K4	0	PEX14	6	0
cg14649924	1	10457621	0	rg114	1	10457089	10459589	ICP	K4	0	PEX14	6	0
cg11263042	1	10457639	0	rg114	1	10457089	10459589	ICP	K4	0	PEX14	6	0
cg10322360	1	10457722	0	rg114	1	10457089	10459589	ICP	K4	0	PEX14	6	0
cg15031780	1	10458172	0	rg114	1	10457089	10459589	ICP	K4	0	PEX14	6	0
cg12035827	1	10777813	0	rg115	1	10777294	10779794	HCP	K4+K27	0	CASZ1	9	0
cg14865393	1	10778393	0	rg115	1	10777294	10779794	HCP	K4+K27	0	CASZ1	9	0
cg13840194	1	10778789	0	rg115	1	10777294	10779794	HCP	K4+K27	0	CASZ1	9	0
cg05742354	1	10779196	0	rg115	1	10777294	10779794	HCP	K4+K27	0	CASZ1	9	0
cg17944110	1	10779244	0	rg115	1	10777294	10779794	HCP	K4+K27	0	CASZ1	9	0
cg16523380	1	10779294	0	rg115	1	10777294	10779794	HCP	K4+K27	0	CASZ1	9	0
cg12275723	1	10779326	0	rg115	1	10777294	10779794	HCP	K4+K27	0	CASZ1	9	0
cg13057174	1	10779678	0	rg115	1	10777294	10779794	HCP	K4+K27	0	CASZ1	9	0
cg00787856	1	10779697	0	rg115	1	10777294	10779794	HCP	K4+K27	0	CASZ1	9	0
cg05352668	1	10946343	0	rg116	1	10944845	10947345	LCP	None	0	C1orf127	6	0
cg01191660	1	10946670	0	rg116	1	10944845	10947345	LCP	None	0	C1orf127	6	0
cg11349878	1	10946829	0	rg116	1	10944845	10947345	LCP	None	0	C1orf127	6	0
cg02987658	1	10946857	0	rg116	1	10944845	10947345	LCP	None	0	C1orf127	6	0
cg00912942	1	10947071	0	rg116	1	10944845	10947345	LCP	None	0	C1orf127	6	0
cg05655022	1	10947082	0	rg116	1	10944845	10947345	LCP	None	0	C1orf127	6	0
cg00692549	1	10995042	0	rg117	1	10994765	10997265	HCP	K4	0	TARDBP	6	0
cg10233455	1	10995209	0	rg117	1	10994765	10997265	HCP	K4	0	TARDBP	6	0
cg15482690	1	10995329	0	rg117	1	10994765	10997265	HCP	K4	0	TARDBP	6	0
cg18380490	1	10995814	0	rg117	1	10994765	10997265	HCP	K4	0	TARDBP	6	0
cg15430883	1	10995820	0	rg117	1	10994765	10997265	HCP	K4	0	TARDBP	6	0
cg00330490	1	10996495	0	rg117	1	10994765	10997265	HCP	K4	0	TARDBP	6	0
cg05644049	1	11041467	0	rg119	1	11040678	11043178	HCP	K4	0	SRM	9	0
cg19757631	1	11041476	0	rg119	1	11040678	11043178	HCP	K4	0	SRM	9	0
cg07148896	1	11041812	0	rg119	1	11040678	11043178	HCP	K4	0	SRM	9	0
cg01436771	1	11042107	0	rg119	1	11040678	11043178	HCP	K4	0	SRM	9	0
cg13686362	1	11042431	0	rg119	1	11040678	11043178	HCP	K4	0	SRM	9	0
cg05372549	1	11042448	0	rg119	1	11040678	11043178	HCP	K4	0	SRM	9	0
cg03303757	1	11042732	0	rg119	1	11040678	11043178	HCP	K4	0	SRM	9	0
cg12177942	1	11043052	0	rg119	1	11040678	11043178	HCP	K4	0	SRM	9	0
cg10490147	1	11043133	0	rg119	1	11040678	11043178	HCP	K4	0	SRM	9	0
cg19919800	1	11080785	0	rg120	1	11080525	11083025	HCP	K4	0	EXOSC10	11	0
cg13558322	1	11081574	0	rg120	1	11080525	11083025	HCP	K4	0	EXOSC10	11	0
cg04872475	1	11081846	0	rg120	1	11080525	11083025	HCP	K4	0	EXOSC10	11	0
cg17800649	1	11082010	0	rg120	1	11080525	11083025	HCP	K4	0	EXOSC10	11	0
cg18435880	1	11082600	0	rg120	1	11080525	11083025	HCP	K4	0	EXOSC10	11	0
cg11539038	1	11082660	0	rg120	1	11080525	11083025	HCP	K4	0	EXOSC10	11	0
cg00155504	1	11082700	0	rg120	1	11080525	11083025	HCP	K4	0	EXOSC10	11	0
cg04440027	1	11082718	0	rg120	1	11080525	11083025	HCP	K4	0	EXOSC10	11	0
cg15139248	1	11082741	0	rg120	1	11080525	11083025	HCP	K4	0	EXOSC10	11	0
cg03617456	1	11082792	0	rg120	1	11080525	11083025	HCP	K4	0	EXOSC10	11	0
cg07190630	1	11082912	0	rg120	1	11080525	11083025	HCP	K4	0	EXOSC10	11	0
cg07029998	1	11244778	0	rg122	1	11243151	11245651	HCP	K4	0	FRAP1	8	0
cg06632353	1	11244968	0	rg122	1	11243151	11245651	HCP	K4	0	FRAP1	8	0
cg08854313	1	11245118	0	rg122	1	11243151	11245651	HCP	K4	0	FRAP1	8	0
cg08862778	1	11245230	0	rg122	1	11243151	11245651	HCP	K4	0	FRAP1	8	0
cg08734093	1	11245315	0	rg122	1	11243151	11245651	HCP	K4	0	FRAP1	8	0
cg19625377	1	11245379	0	rg122	1	11243151	11245651	HCP	K4	0	FRAP1	8	0
cg16128122	1	11245436	0	rg122	1	11243151	11245651	HCP	K4	0	FRAP1	8	0
cg14854718	1	11245614	0	rg122	1	11243151	11245651	HCP	K4	0	FRAP1	8	0
cg04400047	1	11255430	0	rg123	1	11255365	11257865	HCP	K4	0	UBIAD1	10	0
cg00812303	1	11255456	0	rg123	1	11255365	11257865	HCP	K4	0	UBIAD1	10	0
cg16681977	1	11255556	0	rg123	1	11255365	11257865	HCP	K4	0	UBIAD1	10	0
cg15800786	1	11255797	0	rg123	1	11255365	11257865	HCP	K4	0	UBIAD1	10	0
cg07139317	1	11255970	0	rg123	1	11255365	11257865	HCP	K4	0	UBIAD1	10	0
cg19085605	1	11255989	0	rg123	1	11255365	11257865	HCP	K4	0	UBIAD1	10	0
cg00920043	1	11255999	0	rg123	1	11255365	11257865	HCP	K4	0	UBIAD1	10	0
cg14280409	1	11256122	0	rg123	1	11255365	11257865	HCP	K4	0	UBIAD1	10	0
cg07803781	1	11256164	0	rg123	1	11255365	11257865	HCP	K4	0	UBIAD1	10	0
cg11522265	1	11256439	0	rg123	1	11255365	11257865	HCP	K4	0	UBIAD1	10	0
cg12092561	1	11461427	0	rg124	1	11461381	11463881	HCP	K4+K27	0	PTCHD2	6	0
cg15658487	1	11461838	0	rg124	1	11461381	11463881	HCP	K4+K27	0	PTCHD2	6	0
cg09018444	1	11462186	0	rg124	1	11461381	11463881	HCP	K4+K27	0	PTCHD2	6	0
cg01368812	1	11462388	0	rg124	1	11461381	11463881	HCP	K4+K27	0	PTCHD2	6	0
cg05379302	1	11462787	0	rg124	1	11461381	11463881	HCP	K4+K27	0	PTCHD2	6	0
cg12808447	1	11463630	0	rg124	1	11461381	11463881	HCP	K4+K27	0	PTCHD2	6	0
cg15746187	1	11635710	0	rg125	1	11635326	11637826	HCP	K4	0	FBXO2	10	0
cg06848073	1	11636127	0	rg125	1	11635326	11637826	HCP	K4	0	FBXO2	10	0
cg19747992	1	11636230	0	rg125	1	11635326	11637826	HCP	K4	0	FBXO2	10	0
cg05796704	1	11636805	0	rg125	1	11635326	11637826	HCP	K4	0	FBXO2	10	0
cg01420388	1	11636841	0	rg125	1	11635326	11637826	HCP	K4	0	FBXO2	10	0
cg07426195	1	11637091	0	rg125	1	11635326	11637826	HCP	K4	0	FBXO2	10	0
cg00953777	1	11637093	0	rg125	1	11635326	11637826	HCP	K4	0	FBXO2	10	0
cg17515155	1	11637377	0	rg125	1	11635326	11637826	HCP	K4	0	FBXO2	10	0
cg11245657	1	11637460	0	rg125	1	11635326	11637826	HCP	K4	0	FBXO2	10	0
cg04290747	1	11637784	0	rg125	1	11635326	11637826	HCP	K4	0	FBXO2	10	0
cg07426195	1	11637091	0	rg126	1	11636879	11639379	HCP	K4	0	FBXO44	9	0
cg00953777	1	11637093	0	rg126	1	11636879	11639379	HCP	K4	0	FBXO44	9	0
cg17515155	1	11637377	0	rg126	1	11636879	11639379	HCP	K4	0	FBXO44	9	0
cg11245657	1	11637460	0	rg126	1	11636879	11639379	HCP	K4	0	FBXO44	9	0
cg04290747	1	11637784	0	rg126	1	11636879	11639379	HCP	K4	0	FBXO44	9	0
cg08587480	1	11637834	0	rg126	1	11636879	11639379	HCP	K4	0	FBXO44	9	0
cg15672234	1	11638602	0	rg126	1	11636879	11639379	HCP	K4	0	FBXO44	9	0
cg07006551	1	11638624	0	rg126	1	11636879	11639379	HCP	K4	0	FBXO44	9	0
cg12857717	1	11638758	0	rg126	1	11636879	11639379	HCP	K4	0	FBXO44	9	0
cg10667970	1	11646644	0	rg127	1	11646267	11648767	HCP	K4	0	FBXO6	6	0
cg19741456	1	11646727	0	rg127	1	11646267	11648767	HCP	K4	0	FBXO6	6	0
cg06963844	1	11646825	0	rg127	1	11646267	11648767	HCP	K4	0	FBXO6	6	0
cg14968838	1	11646984	0	rg127	1	11646267	11648767	HCP	K4	0	FBXO6	6	0
cg13193548	1	11647129	0	rg127	1	11646267	11648767	HCP	K4	0	FBXO6	6	0
cg04476741	1	11647471	0	rg127	1	11646267	11648767	HCP	K4	0	FBXO6	6	0
cg17189494	1	11663252	0	rg128	1	11661774	11664274	HCP	K4	0	MAD2L2	6	0
cg06938333	1	11663537	0	rg128	1	11661774	11664274	HCP	K4	0	MAD2L2	6	0
cg15012981	1	11663596	0	rg128	1	11661774	11664274	HCP	K4	0	MAD2L2	6	0
cg11857246	1	11663977	0	rg128	1	11661774	11664274	HCP	K4	0	MAD2L2	6	0
cg19596435	1	11664070	0	rg128	1	11661774	11664274	HCP	K4	0	MAD2L2	6	0
cg13030908	1	11664120	0	rg128	1	11661774	11664274	HCP	K4	0	MAD2L2	6	0
cg06868562	1	11673971	0	rg129	1	11673867	11676367	HCP	K4	0	C1orf187	10	0
cg08269037	1	11674203	0	rg129	1	11673867	11676367	HCP	K4	0	C1orf187	10	0
cg08275633	1	11674218	0	rg129	1	11673867	11676367	HCP	K4	0	C1orf187	10	0
cg02334370	1	11674368	0	rg129	1	11673867	11676367	HCP	K4	0	C1orf187	10	0
cg06630737	1	11674696	0	rg129	1	11673867	11676367	HCP	K4	0	C1orf187	10	0
cg02397176	1	11674749	0	rg129	1	11673867	11676367	HCP	K4	0	C1orf187	10	0
cg02864688	1	11674929	0	rg129	1	11673867	11676367	HCP	K4	0	C1orf187	10	0
cg16134717	1	11675081	0	rg129	1	11673867	11676367	HCP	K4	0	C1orf187	10	0
cg01719832	1	11675359	0	rg129	1	11673867	11676367	HCP	K4	0	C1orf187	10	0
cg12403889	1	11675925	0	rg129	1	11673867	11676367	HCP	K4	0	C1orf187	10	0
cg04444949	1	11718333	0	rg130	1	11718228	11720728	HCP	K4	0	AGTRAP	13	0
cg08425760	1	11718484	0	rg130	1	11718228	11720728	HCP	K4	0	AGTRAP	13	0
cg08945450	1	11718492	0	rg130	1	11718228	11720728	HCP	K4	0	AGTRAP	13	0
cg15527643	1	11718533	0	rg130	1	11718228	11720728	HCP	K4	0	AGTRAP	13	0
cg15449870	1	11718572	0	rg130	1	11718228	11720728	HCP	K4	0	AGTRAP	13	0
cg20164720	1	11718650	0	rg130	1	11718228	11720728	HCP	K4	0	AGTRAP	13	0
cg13862210	1	11718663	0	rg130	1	11718228	11720728	HCP	K4	0	AGTRAP	13	0
cg17324198	1	11718666	0	rg130	1	11718228	11720728	HCP	K4	0	AGTRAP	13	0
cg19251740	1	11718755	0	rg130	1	11718228	11720728	HCP	K4	0	AGTRAP	13	0
cg06322619	1	11718759	0	rg130	1	11718228	11720728	HCP	K4	0	AGTRAP	13	0
cg17350448	1	11718884	0	rg130	1	11718228	11720728	HCP	K4	0	AGTRAP	13	0
cg07049998	1	11719566	0	rg130	1	11718228	11720728	HCP	K4	0	AGTRAP	13	0
cg12046793	1	11720495	0	rg130	1	11718228	11720728	HCP	K4	0	AGTRAP	13	0
cg05228408	1	11787939	0	rg131	1	11786702	11789202	HCP	K4	0	MTHFR	11	0
cg01226883	1	11788229	0	rg131	1	11786702	11789202	HCP	K4	0	MTHFR	11	0
cg08869383	1	11788248	0	rg131	1	11786702	11789202	HCP	K4	0	MTHFR	11	0
cg01134491	1	11788376	0	rg131	1	11786702	11789202	HCP	K4	0	MTHFR	11	0
cg05265975	1	11788445	0	rg131	1	11786702	11789202	HCP	K4	0	MTHFR	11	0
cg12751404	1	11788621	0	rg131	1	11786702	11789202	HCP	K4	0	MTHFR	11	0
cg02978542	1	11788672	0	rg131	1	11786702	11789202	HCP	K4	0	MTHFR	11	0
cg08269394	1	11788742	0	rg131	1	11786702	11789202	HCP	K4	0	MTHFR	11	0
cg14032528	1	11788967	0	rg131	1	11786702	11789202	HCP	K4	0	MTHFR	11	0
cg10221637	1	11789003	0	rg131	1	11786702	11789202	HCP	K4	0	MTHFR	11	0
cg11276438	1	11789116	0	rg131	1	11786702	11789202	HCP	K4	0	MTHFR	11	0
cg01134491	1	11788376	0	rg132	1	11788293	11790793	HCP	K4	0	CLCN6	10	0
cg05265975	1	11788445	0	rg132	1	11788293	11790793	HCP	K4	0	CLCN6	10	0
cg12751404	1	11788621	0	rg132	1	11788293	11790793	HCP	K4	0	CLCN6	10	0
cg02978542	1	11788672	0	rg132	1	11788293	11790793	HCP	K4	0	CLCN6	10	0
cg08269394	1	11788742	0	rg132	1	11788293	11790793	HCP	K4	0	CLCN6	10	0
cg14032528	1	11788967	0	rg132	1	11788293	11790793	HCP	K4	0	CLCN6	10	0
cg10221637	1	11789003	0	rg132	1	11788293	11790793	HCP	K4	0	CLCN6	10	0
cg11276438	1	11789116	0	rg132	1	11788293	11790793	HCP	K4	0	CLCN6	10	0
cg18187189	1	11789517	0	rg132	1	11788293	11790793	HCP	K4	0	CLCN6	10	0
cg14472778	1	11789895	0	rg132	1	11788293	11790793	HCP	K4	0	CLCN6	10	0
cg02847674	1	11828453	0	rg133	1	11828422	11830922	ICP	None	0	NPPA	6	0
cg09581756	1	11828774	0	rg133	1	11828422	11830922	ICP	None	0	NPPA	6	0
cg06584407	1	11829911	0	rg133	1	11828422	11830922	ICP	None	0	NPPA	6	0
cg05396397	1	11830751	0	rg133	1	11828422	11830922	ICP	None	0	NPPA	6	0
cg06193043	1	11830786	0	rg133	1	11828422	11830922	ICP	None	0	NPPA	6	0
cg14194983	1	11830885	0	rg133	1	11828422	11830922	ICP	None	0	NPPA	6	0
cg07585427	1	11840137	0	rg134	1	11839579	11842079	HCP	K4	0	NPPB	8	0
cg19870933	1	11840974	0	rg134	1	11839579	11842079	HCP	K4	0	NPPB	8	0
cg14506552	1	11841541	0	rg134	1	11839579	11842079	HCP	K4	0	NPPB	8	0
cg00831929	1	11841605	0	rg134	1	11839579	11842079	HCP	K4	0	NPPB	8	0
cg13885623	1	11841682	0	rg134	1	11839579	11842079	HCP	K4	0	NPPB	8	0
cg01807377	1	11841802	0	rg134	1	11839579	11842079	HCP	K4	0	NPPB	8	0
cg04779720	1	11841963	0	rg134	1	11839579	11842079	HCP	K4	0	NPPB	8	0
cg18533883	1	11842051	0	rg134	1	11839579	11842079	HCP	K4	0	NPPB	8	0
cg01005303	1	11907702	0	rg135	1	11907067	11909567	HCP	K4	0	KIAA2013	8	0
cg06707403	1	11908268	0	rg135	1	11907067	11909567	HCP	K4	0	KIAA2013	8	0
cg16365973	1	11908837	0	rg135	1	11907067	11909567	HCP	K4	0	KIAA2013	8	0
cg01061626	1	11908981	0	rg135	1	11907067	11909567	HCP	K4	0	KIAA2013	8	0
cg11345438	1	11908984	0	rg135	1	11907067	11909567	HCP	K4	0	KIAA2013	8	0
cg11244795	1	11909199	0	rg135	1	11907067	11909567	HCP	K4	0	KIAA2013	8	0
cg04313552	1	11909301	0	rg135	1	11907067	11909567	HCP	K4	0	KIAA2013	8	0
cg07603449	1	11909429	0	rg135	1	11907067	11909567	HCP	K4	0	KIAA2013	8	0
cg03529003	1	11916868	0	rg136	1	11916832	11919332	HCP	K4	0	PLOD1	7	0
cg11469137	1	11916972	0	rg136	1	11916832	11919332	HCP	K4	0	PLOD1	7	0
cg05132283	1	11917031	0	rg136	1	11916832	11919332	HCP	K4	0	PLOD1	7	0
cg02101693	1	11917120	0	rg136	1	11916832	11919332	HCP	K4	0	PLOD1	7	0
cg17480145	1	11917282	0	rg136	1	11916832	11919332	HCP	K4	0	PLOD1	7	0
cg05155371	1	11917284	0	rg136	1	11916832	11919332	HCP	K4	0	PLOD1	7	0
cg08864318	1	11919014	0	rg136	1	11916832	11919332	HCP	K4	0	PLOD1	7	0
cg03593358	1	11962572	0	rg137	1	11962455	11964955	HCP	K4	0	MFN2	8	0
cg16040838	1	11962729	0	rg137	1	11962455	11964955	HCP	K4	0	MFN2	8	0
cg05523254	1	11962802	0	rg137	1	11962455	11964955	HCP	K4	0	MFN2	8	0
cg12222095	1	11962809	0	rg137	1	11962455	11964955	HCP	K4	0	MFN2	8	0
cg19502972	1	11963000	0	rg137	1	11962455	11964955	HCP	K4	0	MFN2	8	0
cg08543703	1	11963034	0	rg137	1	11962455	11964955	HCP	K4	0	MFN2	8	0
cg07416818	1	11963264	0	rg137	1	11962455	11964955	HCP	K4	0	MFN2	8	0
cg09306577	1	11963464	0	rg137	1	11962455	11964955	HCP	K4	0	MFN2	8	0
cg02202858	1	12001839	0	rg138	1	12001598	12004098	HCP	K4	0	IIP45	10	0
cg01942719	1	12001861	0	rg138	1	12001598	12004098	HCP	K4	0	IIP45	10	0
cg19602920	1	12001864	0	rg138	1	12001598	12004098	HCP	K4	0	IIP45	10	0
cg15059389	1	12001977	0	rg138	1	12001598	12004098	HCP	K4	0	IIP45	10	0
cg15570296	1	12002024	0	rg138	1	12001598	12004098	HCP	K4	0	IIP45	10	0
cg06753883	1	12002036	0	rg138	1	12001598	12004098	HCP	K4	0	IIP45	10	0
cg11223747	1	12002044	0	rg138	1	12001598	12004098	HCP	K4	0	IIP45	10	0
cg05080566	1	12002092	0	rg138	1	12001598	12004098	HCP	K4	0	IIP45	10	0
cg04205193	1	12002263	0	rg138	1	12001598	12004098	HCP	K4	0	IIP45	10	0
cg13389460	1	12002598	0	rg138	1	12001598	12004098	HCP	K4	0	IIP45	10	0
cg19896198	1	12045849	0	rg139	1	12045520	12048020	HCP	K4+K27	0	TNFRSF8	11	0
cg14834850	1	12045895	0	rg139	1	12045520	12048020	HCP	K4+K27	0	TNFRSF8	11	0
cg00653960	1	12045900	0	rg139	1	12045520	12048020	HCP	K4+K27	0	TNFRSF8	11	0
cg01966612	1	12045926	0	rg139	1	12045520	12048020	HCP	K4+K27	0	TNFRSF8	11	0
cg17897879	1	12046024	0	rg139	1	12045520	12048020	HCP	K4+K27	0	TNFRSF8	11	0
cg05121790	1	12046141	0	rg139	1	12045520	12048020	HCP	K4+K27	0	TNFRSF8	11	0
cg07166679	1	12046322	0	rg139	1	12045520	12048020	HCP	K4+K27	0	TNFRSF8	11	0
cg04506109	1	12046521	0	rg139	1	12045520	12048020	HCP	K4+K27	0	TNFRSF8	11	0
cg16305333	1	12046523	0	rg139	1	12045520	12048020	HCP	K4+K27	0	TNFRSF8	11	0
cg07731304	1	12046701	0	rg139	1	12045520	12048020	HCP	K4+K27	0	TNFRSF8	11	0
cg05036439	1	12047789	0	rg139	1	12045520	12048020	HCP	K4+K27	0	TNFRSF8	11	0
cg13836770	1	12149500	0	rg141	1	12149146	12151646	HCP	K27	0	TNFRSF1B	5	0
cg15819646	1	12149515	0	rg141	1	12149146	12151646	HCP	K27	0	TNFRSF1B	5	0
cg08844894	1	12149548	0	rg141	1	12149146	12151646	HCP	K27	0	TNFRSF1B	5	0
cg00155063	1	12150412	0	rg141	1	12149146	12151646	HCP	K27	0	TNFRSF1B	5	0
cg09557991	1	12150514	0	rg141	1	12149146	12151646	HCP	K27	0	TNFRSF1B	5	0
cg11401218	1	12212364	0	rg142	1	12212199	12214699	HCP	K4	0	VPS13D	5	0
cg06219821	1	12212954	0	rg142	1	12212199	12214699	HCP	K4	0	VPS13D	5	0
cg11399814	1	12213015	0	rg142	1	12212199	12214699	HCP	K4	0	VPS13D	5	0
cg11726754	1	12213227	0	rg142	1	12212199	12214699	HCP	K4	0	VPS13D	5	0
cg00384847	1	12213926	0	rg142	1	12212199	12214699	HCP	K4	0	VPS13D	5	0
cg03546360	1	12598555	0	rg143	1	12598407	12600907	HCP	K4	0	DHRS3	8	0
cg00776782	1	12599675	0	rg143	1	12598407	12600907	HCP	K4	0	DHRS3	8	0
cg09229231	1	12599850	0	rg143	1	12598407	12600907	HCP	K4	0	DHRS3	8	0
cg06299537	1	12600248	0	rg143	1	12598407	12600907	HCP	K4	0	DHRS3	8	0
cg09361488	1	12600253	0	rg143	1	12598407	12600907	HCP	K4	0	DHRS3	8	0
cg04010939	1	12600780	0	rg143	1	12598407	12600907	HCP	K4	0	DHRS3	8	0
cg01083689	1	12600793	0	rg143	1	12598407	12600907	HCP	K4	0	DHRS3	8	0
cg11694418	1	12600795	0	rg143	1	12598407	12600907	HCP	K4	0	DHRS3	8	0
cg03988675	1	13948015	0	rg149	1	13947962	13950462	HCP	K4	0	PRDM2	8	0
cg19283112	1	13948140	0	rg149	1	13947962	13950462	HCP	K4	0	PRDM2	8	0
cg09360458	1	13948147	0	rg149	1	13947962	13950462	HCP	K4	0	PRDM2	8	0
cg01614615	1	13948510	0	rg149	1	13947962	13950462	HCP	K4	0	PRDM2	8	0
cg00124011	1	13948545	0	rg149	1	13947962	13950462	HCP	K4	0	PRDM2	8	0
cg04999270	1	13948878	0	rg149	1	13947962	13950462	HCP	K4	0	PRDM2	8	0
cg02418294	1	13948880	0	rg149	1	13947962	13950462	HCP	K4	0	PRDM2	8	0
cg11750706	1	13949730	0	rg149	1	13947962	13950462	HCP	K4	0	PRDM2	8	0
cg06940705	1	14797299	0	rg150	1	14797299	14799799	HCP	K4+K27	0	KIAA1026	8	0
cg15007156	1	14797722	0	rg150	1	14797299	14799799	HCP	K4+K27	0	KIAA1026	8	0
cg10228777	1	14798011	0	rg150	1	14797299	14799799	HCP	K4+K27	0	KIAA1026	8	0
cg05006349	1	14798104	0	rg150	1	14797299	14799799	HCP	K4+K27	0	KIAA1026	8	0
cg03391684	1	14798111	0	rg150	1	14797299	14799799	HCP	K4+K27	0	KIAA1026	8	0
cg00185566	1	14798443	0	rg150	1	14797299	14799799	HCP	K4+K27	0	KIAA1026	8	0
cg04996873	1	14798579	0	rg150	1	14797299	14799799	HCP	K4+K27	0	KIAA1026	8	0
cg02927252	1	14798960	0	rg150	1	14797299	14799799	HCP	K4+K27	0	KIAA1026	8	0
cg09094328	1	15122961	0	rg151	1	15122712	15125212	HCP	K4+K27	0	KIAA1026	5	0
cg02835848	1	15122968	0	rg151	1	15122712	15125212	HCP	K4+K27	0	KIAA1026	5	0
cg09820321	1	15123856	0	rg151	1	15122712	15125212	HCP	K4+K27	0	KIAA1026	5	0
cg11141156	1	15123875	0	rg151	1	15122712	15125212	HCP	K4+K27	0	KIAA1026	5	0
cg00809863	1	15124468	0	rg151	1	15122712	15125212	HCP	K4+K27	0	KIAA1026	5	0
cg05043339	1	15128434	0	rg152	1	15128382	15130882	LCP	None	0	KIAA1026	6	0
cg00763594	1	15128641	0	rg152	1	15128382	15130882	LCP	None	0	KIAA1026	6	0
cg19520372	1	15128714	0	rg152	1	15128382	15130882	LCP	None	0	KIAA1026	6	0
cg13239126	1	15128723	0	rg152	1	15128382	15130882	LCP	None	0	KIAA1026	6	0
cg19710662	1	15128809	0	rg152	1	15128382	15130882	LCP	None	0	KIAA1026	6	0
cg13469034	1	15129068	0	rg152	1	15128382	15130882	LCP	None	0	KIAA1026	6	0
cg06208989	1	15352379	0	rg155	1	15352315	15354815	HCP	K4	0	TMEM51	9	0
cg16858898	1	15352459	0	rg155	1	15352315	15354815	HCP	K4	0	TMEM51	9	0
cg17277729	1	15352817	0	rg155	1	15352315	15354815	HCP	K4	0	TMEM51	9	0
cg17725211	1	15352823	0	rg155	1	15352315	15354815	HCP	K4	0	TMEM51	9	0
cg00188746	1	15352845	0	rg155	1	15352315	15354815	HCP	K4	0	TMEM51	9	0
cg15319451	1	15353335	0	rg155	1	15352315	15354815	HCP	K4	0	TMEM51	9	0
cg05385377	1	15353431	0	rg155	1	15352315	15354815	HCP	K4	0	TMEM51	9	0
cg10758286	1	15353954	0	rg155	1	15352315	15354815	HCP	K4	0	TMEM51	9	0
cg07180646	1	15354128	0	rg155	1	15352315	15354815	HCP	K4	0	TMEM51	9	0
cg05660106	1	15723004	0	rg159	1	15721377	15723877	HCP	K4	0	CASP9	10	0
cg02612026	1	15723043	0	rg159	1	15721377	15723877	HCP	K4	0	CASP9	10	0
cg12612238	1	15723088	0	rg159	1	15721377	15723877	HCP	K4	0	CASP9	10	0
cg14078231	1	15723188	0	rg159	1	15721377	15723877	HCP	K4	0	CASP9	10	0
cg04607100	1	15723285	0	rg159	1	15721377	15723877	HCP	K4	0	CASP9	10	0
cg04725029	1	15723333	0	rg159	1	15721377	15723877	HCP	K4	0	CASP9	10	0
cg00052626	1	15723429	0	rg159	1	15721377	15723877	HCP	K4	0	CASP9	10	0
cg11404049	1	15723570	0	rg159	1	15721377	15723877	HCP	K4	0	CASP9	10	0
cg12138346	1	15723694	0	rg159	1	15721377	15723877	HCP	K4	0	CASP9	10	0
cg16706559	1	15723844	0	rg159	1	15721377	15723877	HCP	K4	0	CASP9	10	0
cg17855783	1	15725592	0	rg160	1	15725438	15727938	HCP	K4	0	DNAJC16	8	0
cg16490126	1	15725702	0	rg160	1	15725438	15727938	HCP	K4	0	DNAJC16	8	0
cg05058263	1	15725768	0	rg160	1	15725438	15727938	HCP	K4	0	DNAJC16	8	0
cg09581281	1	15725814	0	rg160	1	15725438	15727938	HCP	K4	0	DNAJC16	8	0
cg13860548	1	15725839	0	rg160	1	15725438	15727938	HCP	K4	0	DNAJC16	8	0
cg09123484	1	15725850	0	rg160	1	15725438	15727938	HCP	K4	0	DNAJC16	8	0
cg18192808	1	15725865	0	rg160	1	15725438	15727938	HCP	K4	0	DNAJC16	8	0
cg01002125	1	15726351	0	rg160	1	15725438	15727938	HCP	K4	0	DNAJC16	8	0
cg11418663	1	15782753	0	rg161	1	15782192	15784692	HCP	K4	0	AGMAT	6	0
cg11706911	1	15783576	0	rg161	1	15782192	15784692	HCP	K4	0	AGMAT	6	0
cg01540571	1	15783676	0	rg161	1	15782192	15784692	HCP	K4	0	AGMAT	6	0
cg02900441	1	15783721	0	rg161	1	15782192	15784692	HCP	K4	0	AGMAT	6	0
cg17759086	1	15784022	0	rg161	1	15782192	15784692	HCP	K4	0	AGMAT	6	0
cg17385448	1	15784289	0	rg161	1	15782192	15784692	HCP	K4	0	AGMAT	6	0
cg14202768	1	15816185	0	rg162	1	15816156	15818656	HCP	K4	0	DDI2	6	0
cg17965764	1	15816239	0	rg162	1	15816156	15818656	HCP	K4	0	DDI2	6	0
cg11698465	1	15816301	0	rg162	1	15816156	15818656	HCP	K4	0	DDI2	6	0
cg06859614	1	15816555	0	rg162	1	15816156	15818656	HCP	K4	0	DDI2	6	0
cg18945467	1	15816904	0	rg162	1	15816156	15818656	HCP	K4	0	DDI2	6	0
cg15700020	1	15816909	0	rg162	1	15816156	15818656	HCP	K4	0	DDI2	6	0
cg05337019	1	15934948	0	rg165	1	15934895	15937395	LCP	None	0	SLC25A34	6	0
cg16713727	1	15935307	0	rg165	1	15934895	15937395	LCP	None	0	SLC25A34	6	0
cg10881110	1	15935324	0	rg165	1	15934895	15937395	LCP	None	0	SLC25A34	6	0
cg06761377	1	15935344	0	rg165	1	15934895	15937395	LCP	None	0	SLC25A34	6	0
cg15616400	1	15935481	0	rg165	1	15934895	15937395	LCP	None	0	SLC25A34	6	0
cg03970032	1	15935502	0	rg165	1	15934895	15937395	LCP	None	0	SLC25A34	6	0
cg16626967	1	15941448	0	rg166	1	15941003	15943503	ICP	None	0	TMEM82	9	0
cg00601916	1	15941975	0	rg166	1	15941003	15943503	ICP	None	0	TMEM82	9	0
cg01802898	1	15942208	0	rg166	1	15941003	15943503	ICP	None	0	TMEM82	9	0
cg00984214	1	15942287	0	rg166	1	15941003	15943503	ICP	None	0	TMEM82	9	0
cg07016939	1	15942442	0	rg166	1	15941003	15943503	ICP	None	0	TMEM82	9	0
cg01963294	1	15943216	0	rg166	1	15941003	15943503	ICP	None	0	TMEM82	9	0
cg08029920	1	15943340	0	rg166	1	15941003	15943503	ICP	None	0	TMEM82	9	0
cg00296458	1	15943350	0	rg166	1	15941003	15943503	ICP	None	0	TMEM82	9	0
cg00758420	1	15943407	0	rg166	1	15941003	15943503	ICP	None	0	TMEM82	9	0
cg07846167	1	15957345	0	rg167	1	15957341	15959841	HCP	K4	0	FBLIM1	6	0
cg16519300	1	15957417	0	rg167	1	15957341	15959841	HCP	K4	0	FBLIM1	6	0
cg13484546	1	15957526	0	rg167	1	15957341	15959841	HCP	K4	0	FBLIM1	6	0
cg04897742	1	15957735	0	rg167	1	15957341	15959841	HCP	K4	0	FBLIM1	6	0
cg14531560	1	15957958	0	rg167	1	15957341	15959841	HCP	K4	0	FBLIM1	6	0
cg15472071	1	15958571	0	rg167	1	15957341	15959841	HCP	K4	0	FBLIM1	6	0
cg18813148	1	16046493	0	rg169	1	16046445	16048945	HCP	K4	0	SPEN	13	0
cg09178529	1	16046937	0	rg169	1	16046445	16048945	HCP	K4	0	SPEN	13	0
cg09826002	1	16046953	0	rg169	1	16046445	16048945	HCP	K4	0	SPEN	13	0
cg15500658	1	16047197	0	rg169	1	16046445	16048945	HCP	K4	0	SPEN	13	0
cg03260139	1	16047252	0	rg169	1	16046445	16048945	HCP	K4	0	SPEN	13	0
cg16907344	1	16047258	0	rg169	1	16046445	16048945	HCP	K4	0	SPEN	13	0
cg06526137	1	16047367	0	rg169	1	16046445	16048945	HCP	K4	0	SPEN	13	0
cg05653691	1	16047647	0	rg169	1	16046445	16048945	HCP	K4	0	SPEN	13	0
cg09754868	1	16048459	0	rg169	1	16046445	16048945	HCP	K4	0	SPEN	13	0
cg04188086	1	16048465	0	rg169	1	16046445	16048945	HCP	K4	0	SPEN	13	0
cg04841955	1	16048537	0	rg169	1	16046445	16048945	HCP	K4	0	SPEN	13	0
cg14793291	1	16048646	0	rg169	1	16046445	16048945	HCP	K4	0	SPEN	13	0
cg19826697	1	16048801	0	rg169	1	16046445	16048945	HCP	K4	0	SPEN	13	0
cg04211179	1	16174149	0	rg170	1	16173101	16175601	HCP	K4	0	ZBTB17	6	0
cg07437033	1	16174819	0	rg170	1	16173101	16175601	HCP	K4	0	ZBTB17	6	0
cg08643472	1	16174885	0	rg170	1	16173101	16175601	HCP	K4	0	ZBTB17	6	0
cg07810927	1	16174890	0	rg170	1	16173101	16175601	HCP	K4	0	ZBTB17	6	0
cg04655804	1	16175048	0	rg170	1	16173101	16175601	HCP	K4	0	ZBTB17	6	0
cg17446719	1	16175171	0	rg170	1	16173101	16175601	HCP	K4	0	ZBTB17	6	0
cg11421972	1	16216343	0	rg172	1	16215538	16218038	ICP	None	0	HSPB7	6	0
cg16110455	1	16217564	0	rg172	1	16215538	16218038	ICP	None	0	HSPB7	6	0
cg02890259	1	16217794	0	rg172	1	16215538	16218038	ICP	None	0	HSPB7	6	0
cg09858176	1	16217880	0	rg172	1	16215538	16218038	ICP	None	0	HSPB7	6	0
cg13081498	1	16217955	0	rg172	1	16215538	16218038	ICP	None	0	HSPB7	6	0
cg13320181	1	16217961	0	rg172	1	16215538	16218038	ICP	None	0	HSPB7	6	0
cg16591681	1	16220582	0	rg173	1	16220572	16223072	LCP	None	0	CLCNKA	5	0
cg14742211	1	16220984	0	rg173	1	16220572	16223072	LCP	None	0	CLCNKA	5	0
cg14021961	1	16221339	0	rg173	1	16220572	16223072	LCP	None	0	CLCNKA	5	0
cg08231696	1	16221666	0	rg173	1	16220572	16223072	LCP	None	0	CLCNKA	5	0
cg13770446	1	16222379	0	rg173	1	16220572	16223072	LCP	None	0	CLCNKA	5	0
cg05347380	1	16271341	0	rg175	1	16270682	16273182	HCP	K4+K27	0	FAM131C	6	0
cg03745244	1	16272312	0	rg175	1	16270682	16273182	HCP	K4+K27	0	FAM131C	6	0
cg10798048	1	16272454	0	rg175	1	16270682	16273182	HCP	K4+K27	0	FAM131C	6	0
cg07311565	1	16272647	0	rg175	1	16270682	16273182	HCP	K4+K27	0	FAM131C	6	0
cg10536101	1	16272917	0	rg175	1	16270682	16273182	HCP	K4+K27	0	FAM131C	6	0
cg17944189	1	16273002	0	rg175	1	16270682	16273182	HCP	K4+K27	0	FAM131C	6	0
cg05793299	1	16354222	0	rg176	1	16353151	16355651	HCP	K4	0	EPHA2	9	0
cg17755923	1	16354302	0	rg176	1	16353151	16355651	HCP	K4	0	EPHA2	9	0
cg16886895	1	16354577	0	rg176	1	16353151	16355651	HCP	K4	0	EPHA2	9	0
cg08137080	1	16355017	0	rg176	1	16353151	16355651	HCP	K4	0	EPHA2	9	0
cg15483964	1	16355026	0	rg176	1	16353151	16355651	HCP	K4	0	EPHA2	9	0
cg15415507	1	16355140	0	rg176	1	16353151	16355651	HCP	K4	0	EPHA2	9	0
cg01495321	1	16355193	0	rg176	1	16353151	16355651	HCP	K4	0	EPHA2	9	0
cg15146752	1	16355354	0	rg176	1	16353151	16355651	HCP	K4	0	EPHA2	9	0
cg09178261	1	16355405	0	rg176	1	16353151	16355651	HCP	K4	0	EPHA2	9	0
cg08915038	1	16435510	0	rg178	1	16434033	16436533	HCP	K4	0	C1orf89	6	0
cg01978368	1	16435776	0	rg178	1	16434033	16436533	HCP	K4	0	C1orf89	6	0
cg18809377	1	16436167	0	rg178	1	16434033	16436533	HCP	K4	0	C1orf89	6	0
cg09354439	1	16436340	0	rg178	1	16434033	16436533	HCP	K4	0	C1orf89	6	0
cg14170756	1	16436369	0	rg178	1	16434033	16436533	HCP	K4	0	C1orf89	6	0
cg05588972	1	16436442	0	rg178	1	16434033	16436533	HCP	K4	0	C1orf89	6	0
cg16405801	1	16550684	0	rg179	1	16549535	16552035	HCP	K4	0	FBXO42	7	0
cg16491274	1	16551419	0	rg179	1	16549535	16552035	HCP	K4	0	FBXO42	7	0
cg14093570	1	16551730	0	rg179	1	16549535	16552035	HCP	K4	0	FBXO42	7	0
cg13491192	1	16551736	0	rg179	1	16549535	16552035	HCP	K4	0	FBXO42	7	0
cg15644938	1	16551741	0	rg179	1	16549535	16552035	HCP	K4	0	FBXO42	7	0
cg07982522	1	16551778	0	rg179	1	16549535	16552035	HCP	K4	0	FBXO42	7	0
cg10623389	1	16551975	0	rg179	1	16549535	16552035	HCP	K4	0	FBXO42	7	0
cg06971005	1	16566066	0	rg180	1	16565806	16568306	HCP	K4	0	C1orf144	6	0
cg17081645	1	16566150	0	rg180	1	16565806	16568306	HCP	K4	0	C1orf144	6	0
cg10795710	1	16566209	0	rg180	1	16565806	16568306	HCP	K4	0	C1orf144	6	0
cg09252202	1	16566500	0	rg180	1	16565806	16568306	HCP	K4	0	C1orf144	6	0
cg04017052	1	16567315	0	rg180	1	16565806	16568306	HCP	K4	0	C1orf144	6	0
cg05936875	1	16567462	0	rg180	1	16565806	16568306	HCP	K4	0	C1orf144	6	0
cg06800301	1	16639499	0	rg182	1	16639319	16641819	HCP	K4	0	NECAP2	12	0
cg06766450	1	16639586	0	rg182	1	16639319	16641819	HCP	K4	0	NECAP2	12	0
cg16011258	1	16639608	0	rg182	1	16639319	16641819	HCP	K4	0	NECAP2	12	0
cg03136512	1	16639611	0	rg182	1	16639319	16641819	HCP	K4	0	NECAP2	12	0
cg18194393	1	16639772	0	rg182	1	16639319	16641819	HCP	K4	0	NECAP2	12	0
cg07459264	1	16639913	0	rg182	1	16639319	16641819	HCP	K4	0	NECAP2	12	0
cg15881444	1	16640107	0	rg182	1	16639319	16641819	HCP	K4	0	NECAP2	12	0
cg13572840	1	16640111	0	rg182	1	16639319	16641819	HCP	K4	0	NECAP2	12	0
cg09861604	1	16640234	0	rg182	1	16639319	16641819	HCP	K4	0	NECAP2	12	0
cg13977963	1	16640428	0	rg182	1	16639319	16641819	HCP	K4	0	NECAP2	12	0
cg07121795	1	16640749	0	rg182	1	16639319	16641819	HCP	K4	0	NECAP2	12	0
cg03920729	1	16640782	0	rg182	1	16639319	16641819	HCP	K4	0	NECAP2	12	0
cg07332002	1	17120687	0	rg183	1	17120531	17123031	LCP	K4	0	CROCC	6	0
cg19368145	1	17120975	0	rg183	1	17120531	17123031	LCP	K4	0	CROCC	6	0
cg01819707	1	17120978	0	rg183	1	17120531	17123031	LCP	K4	0	CROCC	6	0
cg06488081	1	17120981	0	rg183	1	17120531	17123031	LCP	K4	0	CROCC	6	0
cg00660701	1	17121788	0	rg183	1	17120531	17123031	LCP	K4	0	CROCC	6	0
cg07319253	1	17122464	0	rg183	1	17120531	17123031	LCP	K4	0	CROCC	6	0
cg04236263	1	17178385	0	rg184	1	17178197	17180697	HCP	K4	0	MFAP2	8	0
cg02574421	1	17179214	0	rg184	1	17178197	17180697	HCP	K4	0	MFAP2	8	0
cg05985737	1	17179472	0	rg184	1	17178197	17180697	HCP	K4	0	MFAP2	8	0
cg16718986	1	17179554	0	rg184	1	17178197	17180697	HCP	K4	0	MFAP2	8	0
cg05055766	1	17179802	0	rg184	1	17178197	17180697	HCP	K4	0	MFAP2	8	0
cg03394122	1	17180265	0	rg184	1	17178197	17180697	HCP	K4	0	MFAP2	8	0
cg08477744	1	17180619	0	rg184	1	17178197	17180697	HCP	K4	0	MFAP2	8	0
cg12695612	1	17180679	0	rg184	1	17178197	17180697	HCP	K4	0	MFAP2	8	0
cg12999103	1	17210429	0	rg185	1	17208854	17211354	HCP	K4	0	ATP13A2	7	0
cg13115616	1	17210646	0	rg185	1	17208854	17211354	HCP	K4	0	ATP13A2	7	0
cg15465571	1	17210795	0	rg185	1	17208854	17211354	HCP	K4	0	ATP13A2	7	0
cg08898568	1	17210996	0	rg185	1	17208854	17211354	HCP	K4	0	ATP13A2	7	0
cg18236739	1	17211176	0	rg185	1	17208854	17211354	HCP	K4	0	ATP13A2	7	0
cg11192270	1	17211231	0	rg185	1	17208854	17211354	HCP	K4	0	ATP13A2	7	0
cg02918893	1	17211233	0	rg185	1	17208854	17211354	HCP	K4	0	ATP13A2	7	0
cg10987625	1	17252737	0	rg186	1	17251252	17253752	HCP	K4	0	SDHB	7	0
cg13915730	1	17253093	0	rg186	1	17251252	17253752	HCP	K4	0	SDHB	7	0
cg18192519	1	17253114	0	rg186	1	17251252	17253752	HCP	K4	0	SDHB	7	0
cg07595554	1	17253175	0	rg186	1	17251252	17253752	HCP	K4	0	SDHB	7	0
cg12070379	1	17253233	0	rg186	1	17251252	17253752	HCP	K4	0	SDHB	7	0
cg03861428	1	17253289	0	rg186	1	17251252	17253752	HCP	K4	0	SDHB	7	0
cg11678423	1	17253421	0	rg186	1	17251252	17253752	HCP	K4	0	SDHB	7	0
cg03601920	1	17317897	0	rg187	1	17316535	17319035	HCP	K4+K27	0	PADI2	9	0
cg07014827	1	17318247	0	rg187	1	17316535	17319035	HCP	K4+K27	0	PADI2	9	0
cg01603374	1	17318396	0	rg187	1	17316535	17319035	HCP	K4+K27	0	PADI2	9	0
cg19282714	1	17318516	0	rg187	1	17316535	17319035	HCP	K4+K27	0	PADI2	9	0
cg09313801	1	17318614	0	rg187	1	17316535	17319035	HCP	K4+K27	0	PADI2	9	0
cg18228326	1	17318655	0	rg187	1	17316535	17319035	HCP	K4+K27	0	PADI2	9	0
cg17183414	1	17318660	0	rg187	1	17316535	17319035	HCP	K4+K27	0	PADI2	9	0
cg15185794	1	17318674	0	rg187	1	17316535	17319035	HCP	K4+K27	0	PADI2	9	0
cg10233913	1	17318749	0	rg187	1	17316535	17319035	HCP	K4+K27	0	PADI2	9	0
cg06878808	1	17447797	0	rg189	1	17447679	17450179	LCP	None	0	PADI3	5	0
cg14664242	1	17448013	0	rg189	1	17447679	17450179	LCP	None	0	PADI3	5	0
cg18768338	1	17448027	0	rg189	1	17447679	17450179	LCP	None	0	PADI3	5	0
cg12858514	1	17448194	0	rg189	1	17447679	17450179	LCP	None	0	PADI3	5	0
cg00025357	1	17450042	0	rg189	1	17447679	17450179	LCP	None	0	PADI3	5	0
cg16272484	1	17637282	0	rg192	1	17636807	17639307	HCP	K4	0	RCC2	15	0
cg15556553	1	17637630	0	rg192	1	17636807	17639307	HCP	K4	0	RCC2	15	0
cg11737843	1	17637641	0	rg192	1	17636807	17639307	HCP	K4	0	RCC2	15	0
cg02506043	1	17637655	0	rg192	1	17636807	17639307	HCP	K4	0	RCC2	15	0
cg04565617	1	17637657	0	rg192	1	17636807	17639307	HCP	K4	0	RCC2	15	0
cg01671285	1	17637819	0	rg192	1	17636807	17639307	HCP	K4	0	RCC2	15	0
cg01695892	1	17637981	0	rg192	1	17636807	17639307	HCP	K4	0	RCC2	15	0
cg12447589	1	17638212	0	rg192	1	17636807	17639307	HCP	K4	0	RCC2	15	0
cg06151567	1	17638322	0	rg192	1	17636807	17639307	HCP	K4	0	RCC2	15	0
cg01346589	1	17638484	0	rg192	1	17636807	17639307	HCP	K4	0	RCC2	15	0
cg16032384	1	17638760	0	rg192	1	17636807	17639307	HCP	K4	0	RCC2	15	0
cg00992659	1	17638812	0	rg192	1	17636807	17639307	HCP	K4	0	RCC2	15	0
cg11850961	1	17638814	0	rg192	1	17636807	17639307	HCP	K4	0	RCC2	15	0
cg13947949	1	17638825	0	rg192	1	17636807	17639307	HCP	K4	0	RCC2	15	0
cg03227570	1	17638893	0	rg192	1	17636807	17639307	HCP	K4	0	RCC2	15	0
cg08005774	1	18306693	0	rg196	1	18306326	18308826	HCP	K4+K27	0	IGSF21	8	0
cg03993263	1	18306701	0	rg196	1	18306326	18308826	HCP	K4+K27	0	IGSF21	8	0
cg17945001	1	18306705	0	rg196	1	18306326	18308826	HCP	K4+K27	0	IGSF21	8	0
cg08244959	1	18307361	0	rg196	1	18306326	18308826	HCP	K4+K27	0	IGSF21	8	0
cg08844966	1	18307831	0	rg196	1	18306326	18308826	HCP	K4+K27	0	IGSF21	8	0
cg04128045	1	18308287	0	rg196	1	18306326	18308826	HCP	K4+K27	0	IGSF21	8	0
cg17211582	1	18308445	0	rg196	1	18306326	18308826	HCP	K4+K27	0	IGSF21	8	0
cg14860499	1	18308484	0	rg196	1	18306326	18308826	HCP	K4+K27	0	IGSF21	8	0
cg17156862	1	18679569	0	rg197	1	18679510	18682010	HCP	K4	1	KLHDC7A	7	1
cg13507429	1	18680137	0	rg197	1	18679510	18682010	HCP	K4	1	KLHDC7A	7	1
cg05040210	1	18680181	0	rg197	1	18679510	18682010	HCP	K4	1	KLHDC7A	7	1
cg14356550	1	18680689	0	rg197	1	18679510	18682010	HCP	K4	1	KLHDC7A	7	1
cg15131316	1	18681617	0	rg197	1	18679510	18682010	HCP	K4	1	KLHDC7A	7	1
cg03733578	1	18681646	1	rg197	1	18679510	18682010	HCP	K4	1	KLHDC7A	7	1
cg06662140	1	18681884	0	rg197	1	18679510	18682010	HCP	K4	1	KLHDC7A	7	1
cg05052324	1	18829607	0	rg198	1	18829586	18832086	HCP	K4+K27	0	PAX7	12	0
cg08235970	1	18829610	0	rg198	1	18829586	18832086	HCP	K4+K27	0	PAX7	12	0
cg07536847	1	18829819	0	rg198	1	18829586	18832086	HCP	K4+K27	0	PAX7	12	0
cg17172851	1	18829915	0	rg198	1	18829586	18832086	HCP	K4+K27	0	PAX7	12	0
cg11428724	1	18830219	0	rg198	1	18829586	18832086	HCP	K4+K27	0	PAX7	12	0
cg13969001	1	18830671	0	rg198	1	18829586	18832086	HCP	K4+K27	0	PAX7	12	0
cg09975867	1	18830911	0	rg198	1	18829586	18832086	HCP	K4+K27	0	PAX7	12	0
cg07398105	1	18831410	0	rg198	1	18829586	18832086	HCP	K4+K27	0	PAX7	12	0
cg12601945	1	18831511	0	rg198	1	18829586	18832086	HCP	K4+K27	0	PAX7	12	0
cg00065215	1	18831855	0	rg198	1	18829586	18832086	HCP	K4+K27	0	PAX7	12	0
cg00855990	1	18831941	0	rg198	1	18829586	18832086	HCP	K4+K27	0	PAX7	12	0
cg09670535	1	18832014	0	rg198	1	18829586	18832086	HCP	K4+K27	0	PAX7	12	0
cg18895413	1	19101203	0	rg200	1	19099659	19102159	HCP	K4	0	ALDH4A1	9	0
cg02853781	1	19101640	0	rg200	1	19099659	19102159	HCP	K4	0	ALDH4A1	9	0
cg09170051	1	19101648	0	rg200	1	19099659	19102159	HCP	K4	0	ALDH4A1	9	0
cg07179759	1	19101678	0	rg200	1	19099659	19102159	HCP	K4	0	ALDH4A1	9	0
cg17851730	1	19101715	0	rg200	1	19099659	19102159	HCP	K4	0	ALDH4A1	9	0
cg12092708	1	19101732	0	rg200	1	19099659	19102159	HCP	K4	0	ALDH4A1	9	0
cg03963900	1	19101909	0	rg200	1	19099659	19102159	HCP	K4	0	ALDH4A1	9	0
cg08164334	1	19102040	0	rg200	1	19099659	19102159	HCP	K4	0	ALDH4A1	9	0
cg01972394	1	19102115	0	rg200	1	19099659	19102159	HCP	K4	0	ALDH4A1	9	0
cg16359521	1	19408458	0	rg201	1	19407333	19409833	HCP	K4	0	UBR4	8	0
cg00223950	1	19408809	0	rg201	1	19407333	19409833	HCP	K4	0	UBR4	8	0
cg04891455	1	19408875	0	rg201	1	19407333	19409833	HCP	K4	0	UBR4	8	0
cg14965477	1	19409128	0	rg201	1	19407333	19409833	HCP	K4	0	UBR4	8	0
cg17239185	1	19409547	0	rg201	1	19407333	19409833	HCP	K4	0	UBR4	8	0
cg01624305	1	19409613	0	rg201	1	19407333	19409833	HCP	K4	0	UBR4	8	0
cg17850281	1	19409632	0	rg201	1	19407333	19409833	HCP	K4	0	UBR4	8	0
cg10850580	1	19409702	0	rg201	1	19407333	19409833	HCP	K4	0	UBR4	8	0
cg18224761	1	19449508	0	rg202	1	19448633	19451133	HCP	K4	0	KIAA0090	12	0
cg10748867	1	19449623	0	rg202	1	19448633	19451133	HCP	K4	0	KIAA0090	12	0
cg06833078	1	19450232	0	rg202	1	19448633	19451133	HCP	K4	0	KIAA0090	12	0
cg16103595	1	19450327	0	rg202	1	19448633	19451133	HCP	K4	0	KIAA0090	12	0
cg18931421	1	19450401	0	rg202	1	19448633	19451133	HCP	K4	0	KIAA0090	12	0
cg18045831	1	19450472	0	rg202	1	19448633	19451133	HCP	K4	0	KIAA0090	12	0
cg14166458	1	19450491	0	rg202	1	19448633	19451133	HCP	K4	0	KIAA0090	12	0
cg00789731	1	19450528	0	rg202	1	19448633	19451133	HCP	K4	0	KIAA0090	12	0
cg17445618	1	19450549	0	rg202	1	19448633	19451133	HCP	K4	0	KIAA0090	12	0
cg00759836	1	19450568	0	rg202	1	19448633	19451133	HCP	K4	0	KIAA0090	12	0
cg18026264	1	19450754	0	rg202	1	19448633	19451133	HCP	K4	0	KIAA0090	12	0
cg04013393	1	19450764	0	rg202	1	19448633	19451133	HCP	K4	0	KIAA0090	12	0
cg06833078	1	19450232	0	rg203	1	19450161	19452661	HCP	K4	0	MRTO4	15	0
cg16103595	1	19450327	0	rg203	1	19450161	19452661	HCP	K4	0	MRTO4	15	0
cg18931421	1	19450401	0	rg203	1	19450161	19452661	HCP	K4	0	MRTO4	15	0
cg18045831	1	19450472	0	rg203	1	19450161	19452661	HCP	K4	0	MRTO4	15	0
cg14166458	1	19450491	0	rg203	1	19450161	19452661	HCP	K4	0	MRTO4	15	0
cg00789731	1	19450528	0	rg203	1	19450161	19452661	HCP	K4	0	MRTO4	15	0
cg17445618	1	19450549	0	rg203	1	19450161	19452661	HCP	K4	0	MRTO4	15	0
cg00759836	1	19450568	0	rg203	1	19450161	19452661	HCP	K4	0	MRTO4	15	0
cg18026264	1	19450754	0	rg203	1	19450161	19452661	HCP	K4	0	MRTO4	15	0
cg04013393	1	19450764	0	rg203	1	19450161	19452661	HCP	K4	0	MRTO4	15	0
cg05346593	1	19451149	0	rg203	1	19450161	19452661	HCP	K4	0	MRTO4	15	0
cg00894870	1	19451199	0	rg203	1	19450161	19452661	HCP	K4	0	MRTO4	15	0
cg06837242	1	19451348	0	rg203	1	19450161	19452661	HCP	K4	0	MRTO4	15	0
cg05688084	1	19451392	0	rg203	1	19450161	19452661	HCP	K4	0	MRTO4	15	0
cg04896191	1	19452267	0	rg203	1	19450161	19452661	HCP	K4	0	MRTO4	15	0
cg17431922	1	19472103	0	rg204	1	19471022	19473522	HCP	K27	0	AFAR3	9	0
cg15948567	1	19473041	0	rg204	1	19471022	19473522	HCP	K27	0	AFAR3	9	0
cg13935437	1	19473260	0	rg204	1	19471022	19473522	HCP	K27	0	AFAR3	9	0
cg18202521	1	19473289	0	rg204	1	19471022	19473522	HCP	K27	0	AFAR3	9	0
cg12798157	1	19473306	0	rg204	1	19471022	19473522	HCP	K27	0	AFAR3	9	0
cg11376198	1	19473317	0	rg204	1	19471022	19473522	HCP	K27	0	AFAR3	9	0
cg09045262	1	19473404	0	rg204	1	19471022	19473522	HCP	K27	0	AFAR3	9	0
cg18151012	1	19473496	0	rg204	1	19471022	19473522	HCP	K27	0	AFAR3	9	0
cg07180458	1	19473499	0	rg204	1	19471022	19473522	HCP	K27	0	AFAR3	9	0
cg11532863	1	19486017	0	rg205	1	19485867	19488367	HCP	K4+K27	0	AKR7A3	13	0
cg07037032	1	19487016	0	rg205	1	19485867	19488367	HCP	K4+K27	0	AKR7A3	13	0
cg07447773	1	19487438	0	rg205	1	19485867	19488367	HCP	K4+K27	0	AKR7A3	13	0
cg09028008	1	19487667	0	rg205	1	19485867	19488367	HCP	K4+K27	0	AKR7A3	13	0
cg08917933	1	19487890	0	rg205	1	19485867	19488367	HCP	K4+K27	0	AKR7A3	13	0
cg17594860	1	19487945	0	rg205	1	19485867	19488367	HCP	K4+K27	0	AKR7A3	13	0
cg16126458	1	19487957	0	rg205	1	19485867	19488367	HCP	K4+K27	0	AKR7A3	13	0
cg04091063	1	19487969	0	rg205	1	19485867	19488367	HCP	K4+K27	0	AKR7A3	13	0
cg00690710	1	19488025	0	rg205	1	19485867	19488367	HCP	K4+K27	0	AKR7A3	13	0
cg07838106	1	19488030	0	rg205	1	19485867	19488367	HCP	K4+K27	0	AKR7A3	13	0
cg05937630	1	19488067	0	rg205	1	19485867	19488367	HCP	K4+K27	0	AKR7A3	13	0
cg02910873	1	19488239	0	rg205	1	19485867	19488367	HCP	K4+K27	0	AKR7A3	13	0
cg11233384	1	19488289	0	rg205	1	19485867	19488367	HCP	K4+K27	0	AKR7A3	13	0
cg16675581	1	19509843	0	rg206	1	19509227	19511727	HCP	K4	0	AKR7A2	6	0
cg06305312	1	19510917	0	rg206	1	19509227	19511727	HCP	K4	0	AKR7A2	6	0
cg12219123	1	19510998	0	rg206	1	19509227	19511727	HCP	K4	0	AKR7A2	6	0
cg08479603	1	19511047	0	rg206	1	19509227	19511727	HCP	K4	0	AKR7A2	6	0
cg05764766	1	19511305	0	rg206	1	19509227	19511727	HCP	K4	0	AKR7A2	6	0
cg15311933	1	19511484	0	rg206	1	19509227	19511727	HCP	K4	0	AKR7A2	6	0
cg06305312	1	19510917	0	rg207	1	19510826	19513326	HCP	K4	0	PQLC2	10	0
cg12219123	1	19510998	0	rg207	1	19510826	19513326	HCP	K4	0	PQLC2	10	0
cg08479603	1	19511047	0	rg207	1	19510826	19513326	HCP	K4	0	PQLC2	10	0
cg05764766	1	19511305	0	rg207	1	19510826	19513326	HCP	K4	0	PQLC2	10	0
cg15311933	1	19511484	0	rg207	1	19510826	19513326	HCP	K4	0	PQLC2	10	0
cg15974430	1	19511885	0	rg207	1	19510826	19513326	HCP	K4	0	PQLC2	10	0
cg00306390	1	19511895	0	rg207	1	19510826	19513326	HCP	K4	0	PQLC2	10	0
cg09812541	1	19512025	0	rg207	1	19510826	19513326	HCP	K4	0	PQLC2	10	0
cg13494428	1	19512081	0	rg207	1	19510826	19513326	HCP	K4	0	PQLC2	10	0
cg15026089	1	19513299	0	rg207	1	19510826	19513326	HCP	K4	0	PQLC2	10	0
cg00968167	1	19682802	0	rg208	1	19682579	19685079	HCP	K4	0	CAPZB	6	0
cg19713429	1	19683277	0	rg208	1	19682579	19685079	HCP	K4	0	CAPZB	6	0
cg05051464	1	19683909	0	rg208	1	19682579	19685079	HCP	K4	0	CAPZB	6	0
cg03076210	1	19684291	0	rg208	1	19682579	19685079	HCP	K4	0	CAPZB	6	0
cg19520115	1	19684346	0	rg208	1	19682579	19685079	HCP	K4	0	CAPZB	6	0
cg06839611	1	19685066	0	rg208	1	19682579	19685079	HCP	K4	0	CAPZB	6	0
cg04925599	1	19795695	0	rg209	1	19795553	19798053	HCP	K4	0	C1orf151	13	0
cg12094543	1	19795869	0	rg209	1	19795553	19798053	HCP	K4	0	C1orf151	13	0
cg10896623	1	19795957	0	rg209	1	19795553	19798053	HCP	K4	0	C1orf151	13	0
cg04704227	1	19796016	0	rg209	1	19795553	19798053	HCP	K4	0	C1orf151	13	0
cg01292939	1	19796022	0	rg209	1	19795553	19798053	HCP	K4	0	C1orf151	13	0
cg09143185	1	19796059	0	rg209	1	19795553	19798053	HCP	K4	0	C1orf151	13	0
cg03976231	1	19796077	0	rg209	1	19795553	19798053	HCP	K4	0	C1orf151	13	0
cg09262552	1	19796084	0	rg209	1	19795553	19798053	HCP	K4	0	C1orf151	13	0
cg04703227	1	19796091	0	rg209	1	19795553	19798053	HCP	K4	0	C1orf151	13	0
cg06854502	1	19796180	0	rg209	1	19795553	19798053	HCP	K4	0	C1orf151	13	0
cg12593394	1	19796433	0	rg209	1	19795553	19798053	HCP	K4	0	C1orf151	13	0
cg09231412	1	19796588	0	rg209	1	19795553	19798053	HCP	K4	0	C1orf151	13	0
cg00112251	1	19796790	0	rg209	1	19795553	19798053	HCP	K4	0	C1orf151	13	0
cg07147364	1	19842843	0	rg210	1	19842353	19844853	HCP	K4+K27	0	NBL1	9	0
cg16650717	1	19842921	0	rg210	1	19842353	19844853	HCP	K4+K27	0	NBL1	9	0
cg03048314	1	19842924	0	rg210	1	19842353	19844853	HCP	K4+K27	0	NBL1	9	0
cg09860653	1	19843295	0	rg210	1	19842353	19844853	HCP	K4+K27	0	NBL1	9	0
cg00023492	1	19843297	0	rg210	1	19842353	19844853	HCP	K4+K27	0	NBL1	9	0
cg10555159	1	19843759	0	rg210	1	19842353	19844853	HCP	K4+K27	0	NBL1	9	0
cg03884082	1	19844296	0	rg210	1	19842353	19844853	HCP	K4+K27	0	NBL1	9	0
cg18923740	1	19844377	0	rg210	1	19842353	19844853	HCP	K4+K27	0	NBL1	9	0
cg00755546	1	19844379	0	rg210	1	19842353	19844853	HCP	K4+K27	0	NBL1	9	0
cg03321592	1	19864263	0	rg211	1	19863866	19866366	HCP	K4+K27	0	HTR6	7	0
cg01468656	1	19864265	0	rg211	1	19863866	19866366	HCP	K4+K27	0	HTR6	7	0
cg11247289	1	19864294	0	rg211	1	19863866	19866366	HCP	K4+K27	0	HTR6	7	0
cg10741760	1	19864611	0	rg211	1	19863866	19866366	HCP	K4+K27	0	HTR6	7	0
cg18023598	1	19865091	0	rg211	1	19863866	19866366	HCP	K4+K27	0	HTR6	7	0
cg00365524	1	19865358	0	rg211	1	19863866	19866366	HCP	K4+K27	0	HTR6	7	0
cg06033660	1	19865572	0	rg211	1	19863866	19866366	HCP	K4+K27	0	HTR6	7	0
cg09138671	1	19998433	0	rg212	1	19996997	19999497	HCP	K4	0	TMCO4	9	0
cg19976467	1	19998755	0	rg212	1	19996997	19999497	HCP	K4	0	TMCO4	9	0
cg12271781	1	19998767	0	rg212	1	19996997	19999497	HCP	K4	0	TMCO4	9	0
cg01077102	1	19998815	0	rg212	1	19996997	19999497	HCP	K4	0	TMCO4	9	0
cg00966591	1	19998975	0	rg212	1	19996997	19999497	HCP	K4	0	TMCO4	9	0
cg09133562	1	19998982	0	rg212	1	19996997	19999497	HCP	K4	0	TMCO4	9	0
cg04338022	1	19999147	0	rg212	1	19996997	19999497	HCP	K4	0	TMCO4	9	0
cg06362348	1	19999247	0	rg212	1	19996997	19999497	HCP	K4	0	TMCO4	9	0
cg01911060	1	19999307	0	rg212	1	19996997	19999497	HCP	K4	0	TMCO4	9	0
cg18856004	1	20080992	0	rg214	1	20080974	20083474	HCP	K4	1	OTUD3	11	1
cg09550558	1	20081140	0	rg214	1	20080974	20083474	HCP	K4	1	OTUD3	11	1
cg16136338	1	20081304	0	rg214	1	20080974	20083474	HCP	K4	1	OTUD3	11	1
cg15555335	1	20081350	0	rg214	1	20080974	20083474	HCP	K4	1	OTUD3	11	1
cg03120789	1	20081395	0	rg214	1	20080974	20083474	HCP	K4	1	OTUD3	11	1
cg11332484	1	20081554	0	rg214	1	20080974	20083474	HCP	K4	1	OTUD3	11	1
cg11719836	1	20081613	0	rg214	1	20080974	20083474	HCP	K4	1	OTUD3	11	1
cg07010359	1	20082007	0	rg214	1	20080974	20083474	HCP	K4	1	OTUD3	11	1
cg16114773	1	20082048	0	rg214	1	20080974	20083474	HCP	K4	1	OTUD3	11	1
cg03134147	1	20082435	1	rg214	1	20080974	20083474	HCP	K4	1	OTUD3	11	1
cg10016004	1	20082856	0	rg214	1	20080974	20083474	HCP	K4	1	OTUD3	11	1
cg19088218	1	20121340	0	rg215	1	20120697	20123197	LCP	None	0	PLA2G2E	5	0
cg07371323	1	20121791	0	rg215	1	20120697	20123197	LCP	None	0	PLA2G2E	5	0
cg16825000	1	20122017	0	rg215	1	20120697	20123197	LCP	None	0	PLA2G2E	5	0
cg01441698	1	20122773	0	rg215	1	20120697	20123197	LCP	None	0	PLA2G2E	5	0
cg11240043	1	20123088	0	rg215	1	20120697	20123197	LCP	None	0	PLA2G2E	5	0
cg08130175	1	20384730	0	rg220	1	20384664	20387164	ICP	K4+K27	0	UBXD3	5	0
cg03167763	1	20384984	0	rg220	1	20384664	20387164	ICP	K4+K27	0	UBXD3	5	0
cg19696441	1	20385050	0	rg220	1	20384664	20387164	ICP	K4+K27	0	UBXD3	5	0
cg06911113	1	20385204	0	rg220	1	20384664	20387164	ICP	K4+K27	0	UBXD3	5	0
cg11651220	1	20385531	0	rg220	1	20384664	20387164	ICP	K4+K27	0	UBXD3	5	0
cg16814796	1	20683719	0	rg221	1	20683315	20685815	HCP	K4+K27	0	CAMK2N1	9	0
cg14992232	1	20683740	0	rg221	1	20683315	20685815	HCP	K4+K27	0	CAMK2N1	9	0
cg08898653	1	20683807	0	rg221	1	20683315	20685815	HCP	K4+K27	0	CAMK2N1	9	0
cg08398233	1	20684228	0	rg221	1	20683315	20685815	HCP	K4+K27	0	CAMK2N1	9	0
cg00980178	1	20684405	0	rg221	1	20683315	20685815	HCP	K4+K27	0	CAMK2N1	9	0
cg13401911	1	20684922	0	rg221	1	20683315	20685815	HCP	K4+K27	0	CAMK2N1	9	0
cg08061330	1	20684940	0	rg221	1	20683315	20685815	HCP	K4+K27	0	CAMK2N1	9	0
cg19283960	1	20685405	0	rg221	1	20683315	20685815	HCP	K4+K27	0	CAMK2N1	9	0
cg00447682	1	20685651	0	rg221	1	20683315	20685815	HCP	K4+K27	0	CAMK2N1	9	0
cg03182908	1	20706401	0	rg222	1	20705241	20707741	HCP	K4	0	C1orf166	10	0
cg15015194	1	20707004	0	rg222	1	20705241	20707741	HCP	K4	0	C1orf166	10	0
cg12497298	1	20707088	0	rg222	1	20705241	20707741	HCP	K4	0	C1orf166	10	0
cg05766761	1	20707095	0	rg222	1	20705241	20707741	HCP	K4	0	C1orf166	10	0
cg09354021	1	20707189	0	rg222	1	20705241	20707741	HCP	K4	0	C1orf166	10	0
cg09858435	1	20707308	0	rg222	1	20705241	20707741	HCP	K4	0	C1orf166	10	0
cg11904887	1	20707389	0	rg222	1	20705241	20707741	HCP	K4	0	C1orf166	10	0
cg07116393	1	20707430	0	rg222	1	20705241	20707741	HCP	K4	0	C1orf166	10	0
cg06965071	1	20707582	0	rg222	1	20705241	20707741	HCP	K4	0	C1orf166	10	0
cg05384075	1	20707680	0	rg222	1	20705241	20707741	HCP	K4	0	C1orf166	10	0
cg04309384	1	20751127	0	rg223	1	20751018	20753518	HCP	K4+K27	0	FAM43B	12	0
cg15142222	1	20751347	0	rg223	1	20751018	20753518	HCP	K4+K27	0	FAM43B	12	0
cg19507093	1	20751398	0	rg223	1	20751018	20753518	HCP	K4+K27	0	FAM43B	12	0
cg09511914	1	20751515	0	rg223	1	20751018	20753518	HCP	K4+K27	0	FAM43B	12	0
cg03754311	1	20751616	0	rg223	1	20751018	20753518	HCP	K4+K27	0	FAM43B	12	0
cg05771261	1	20751873	0	rg223	1	20751018	20753518	HCP	K4+K27	0	FAM43B	12	0
cg12768681	1	20752134	0	rg223	1	20751018	20753518	HCP	K4+K27	0	FAM43B	12	0
cg06393286	1	20752231	0	rg223	1	20751018	20753518	HCP	K4+K27	0	FAM43B	12	0
cg02582387	1	20752400	0	rg223	1	20751018	20753518	HCP	K4+K27	0	FAM43B	12	0
cg17543296	1	20752965	0	rg223	1	20751018	20753518	HCP	K4+K27	0	FAM43B	12	0
cg04850423	1	20753048	0	rg223	1	20751018	20753518	HCP	K4+K27	0	FAM43B	12	0
cg00527174	1	20753250	0	rg223	1	20751018	20753518	HCP	K4+K27	0	FAM43B	12	0
cg17508639	1	20832204	0	rg225	1	20832034	20834534	HCP	K4+K27	0	PINK1	7	0
cg17975245	1	20832477	0	rg225	1	20832034	20834534	HCP	K4+K27	0	PINK1	7	0
cg14151682	1	20832513	0	rg225	1	20832034	20834534	HCP	K4+K27	0	PINK1	7	0
cg00002028	1	20832597	0	rg225	1	20832034	20834534	HCP	K4+K27	0	PINK1	7	0
cg05446994	1	20833125	0	rg225	1	20832034	20834534	HCP	K4+K27	0	PINK1	7	0
cg06612452	1	20833264	0	rg225	1	20832034	20834534	HCP	K4+K27	0	PINK1	7	0
cg12446953	1	20833454	0	rg225	1	20832034	20834534	HCP	K4+K27	0	PINK1	7	0
cg01961278	1	20858715	0	rg226	1	20858624	20861124	HCP	K4	0	DDOST	7	0
cg19758033	1	20860288	0	rg226	1	20858624	20861124	HCP	K4	0	DDOST	7	0
cg03218019	1	20860445	0	rg226	1	20858624	20861124	HCP	K4	0	DDOST	7	0
cg02151528	1	20860660	0	rg226	1	20858624	20861124	HCP	K4	0	DDOST	7	0
cg12429444	1	20860720	0	rg226	1	20858624	20861124	HCP	K4	0	DDOST	7	0
cg14565919	1	20860822	0	rg226	1	20858624	20861124	HCP	K4	0	DDOST	7	0
cg16383081	1	20860824	0	rg226	1	20858624	20861124	HCP	K4	0	DDOST	7	0
cg05653329	1	20915575	0	rg227	1	20915097	20917597	HCP	K4	0	KIF17	10	0
cg15613048	1	20916618	0	rg227	1	20915097	20917597	HCP	K4	0	KIF17	10	0
cg09793172	1	20916688	0	rg227	1	20915097	20917597	HCP	K4	0	KIF17	10	0
cg08890418	1	20916728	0	rg227	1	20915097	20917597	HCP	K4	0	KIF17	10	0
cg04123845	1	20916908	0	rg227	1	20915097	20917597	HCP	K4	0	KIF17	10	0
cg02097443	1	20916914	0	rg227	1	20915097	20917597	HCP	K4	0	KIF17	10	0
cg01054622	1	20917278	0	rg227	1	20915097	20917597	HCP	K4	0	KIF17	10	0
cg05356564	1	20917357	0	rg227	1	20915097	20917597	HCP	K4	0	KIF17	10	0
cg18486150	1	20917461	0	rg227	1	20915097	20917597	HCP	K4	0	KIF17	10	0
cg05129477	1	20917532	0	rg227	1	20915097	20917597	HCP	K4	0	KIF17	10	0
cg14666476	1	20985143	0	rg228	1	20983768	20986268	HCP	K4	0	HP1BP3	5	0
cg19078903	1	20985308	0	rg228	1	20983768	20986268	HCP	K4	0	HP1BP3	5	0
cg00577361	1	20985537	0	rg228	1	20983768	20986268	HCP	K4	0	HP1BP3	5	0
cg18436758	1	20985777	0	rg228	1	20983768	20986268	HCP	K4	0	HP1BP3	5	0
cg16718920	1	20986230	0	rg228	1	20983768	20986268	HCP	K4	0	HP1BP3	5	0
cg09135206	1	21375900	0	rg229	1	21373927	21376427	HCP	K4	0	EIF4G3	8	0
cg08463298	1	21376019	0	rg229	1	21373927	21376427	HCP	K4	0	EIF4G3	8	0
cg00583332	1	21376048	0	rg229	1	21373927	21376427	HCP	K4	0	EIF4G3	8	0
cg14170663	1	21376065	0	rg229	1	21373927	21376427	HCP	K4	0	EIF4G3	8	0
cg07384903	1	21376179	0	rg229	1	21373927	21376427	HCP	K4	0	EIF4G3	8	0
cg02953624	1	21376187	0	rg229	1	21373927	21376427	HCP	K4	0	EIF4G3	8	0
cg19270764	1	21376211	0	rg229	1	21373927	21376427	HCP	K4	0	EIF4G3	8	0
cg10693773	1	21376225	0	rg229	1	21373927	21376427	HCP	K4	0	EIF4G3	8	0
cg16603916	1	21488450	0	rg230	1	21487494	21489994	HCP	K4	0	ECE1	6	0
cg07015435	1	21488999	0	rg230	1	21487494	21489994	HCP	K4	0	ECE1	6	0
cg17216478	1	21489206	0	rg230	1	21487494	21489994	HCP	K4	0	ECE1	6	0
cg06819200	1	21489228	0	rg230	1	21487494	21489994	HCP	K4	0	ECE1	6	0
cg09232430	1	21489412	0	rg230	1	21487494	21489994	HCP	K4	0	ECE1	6	0
cg08794135	1	21489687	0	rg230	1	21487494	21489994	HCP	K4	0	ECE1	6	0
cg09801687	1	21708011	0	rg231	1	21707944	21710444	HCP	K4	0	ALPL	7	0
cg17015803	1	21708207	0	rg231	1	21707944	21710444	HCP	K4	0	ALPL	7	0
cg13554489	1	21708272	0	rg231	1	21707944	21710444	HCP	K4	0	ALPL	7	0
cg07162257	1	21708279	0	rg231	1	21707944	21710444	HCP	K4	0	ALPL	7	0
cg05364759	1	21708532	0	rg231	1	21707944	21710444	HCP	K4	0	ALPL	7	0
cg18236421	1	21708720	0	rg231	1	21707944	21710444	HCP	K4	0	ALPL	7	0
cg19682048	1	21708913	0	rg231	1	21707944	21710444	HCP	K4	0	ALPL	7	0
cg00775374	1	21980973	0	rg233	1	21980275	21982775	HCP	K4	0	USP48	12	0
cg13493109	1	21981351	0	rg233	1	21980275	21982775	HCP	K4	0	USP48	12	0
cg07590482	1	21981762	0	rg233	1	21980275	21982775	HCP	K4	0	USP48	12	0
cg02108176	1	21982180	0	rg233	1	21980275	21982775	HCP	K4	0	USP48	12	0
cg06319359	1	21982182	0	rg233	1	21980275	21982775	HCP	K4	0	USP48	12	0
cg15605855	1	21982295	0	rg233	1	21980275	21982775	HCP	K4	0	USP48	12	0
cg16002322	1	21982370	0	rg233	1	21980275	21982775	HCP	K4	0	USP48	12	0
cg12602703	1	21982447	0	rg233	1	21980275	21982775	HCP	K4	0	USP48	12	0
cg18325289	1	21982534	0	rg233	1	21980275	21982775	HCP	K4	0	USP48	12	0
cg03892551	1	21982739	0	rg233	1	21980275	21982775	HCP	K4	0	USP48	12	0
cg19744773	1	21982746	0	rg233	1	21980275	21982775	HCP	K4	0	USP48	12	0
cg09722556	1	21982758	0	rg233	1	21980275	21982775	HCP	K4	0	USP48	12	0
cg13357518	1	22135934	0	rg235	1	22134337	22136837	HCP	K4	0	HSPG2	7	0
cg02729506	1	22135998	0	rg235	1	22134337	22136837	HCP	K4	0	HSPG2	7	0
cg15646763	1	22136423	0	rg235	1	22134337	22136837	HCP	K4	0	HSPG2	7	0
cg03902951	1	22136443	0	rg235	1	22134337	22136837	HCP	K4	0	HSPG2	7	0
cg15009352	1	22136512	0	rg235	1	22134337	22136837	HCP	K4	0	HSPG2	7	0
cg15011041	1	22136523	0	rg235	1	22134337	22136837	HCP	K4	0	HSPG2	7	0
cg14380609	1	22136753	0	rg235	1	22134337	22136837	HCP	K4	0	HSPG2	7	0
cg02847589	1	22650981	0	rg238	1	22650430	22652930	HCP	K4	0	ZBTB40	6	0
cg11987090	1	22651029	0	rg238	1	22650430	22652930	HCP	K4	0	ZBTB40	6	0
cg15041659	1	22651114	0	rg238	1	22650430	22652930	HCP	K4	0	ZBTB40	6	0
cg09252805	1	22651187	0	rg238	1	22650430	22652930	HCP	K4	0	ZBTB40	6	0
cg09333952	1	22651325	0	rg238	1	22650430	22652930	HCP	K4	0	ZBTB40	6	0
cg09182375	1	22651436	0	rg238	1	22650430	22652930	HCP	K4	0	ZBTB40	6	0
cg11847808	1	22762198	0	rg239	1	22762090	22764590	HCP	K4	0	EPHA8	6	0
cg11801107	1	22762308	0	rg239	1	22762090	22764590	HCP	K4	0	EPHA8	6	0
cg10838091	1	22762367	0	rg239	1	22762090	22764590	HCP	K4	0	EPHA8	6	0
cg13437164	1	22762635	0	rg239	1	22762090	22764590	HCP	K4	0	EPHA8	6	0
cg18232871	1	22762851	0	rg239	1	22762090	22764590	HCP	K4	0	EPHA8	6	0
cg09028365	1	22763872	0	rg239	1	22762090	22764590	HCP	K4	0	EPHA8	6	0
cg00937518	1	22909455	0	rg243	1	22909417	22911917	HCP	K4+K27	0	EPHB2	6	0
cg14271400	1	22909567	0	rg243	1	22909417	22911917	HCP	K4+K27	0	EPHB2	6	0
cg16002659	1	22909647	0	rg243	1	22909417	22911917	HCP	K4+K27	0	EPHB2	6	0
cg00396230	1	22909703	0	rg243	1	22909417	22911917	HCP	K4+K27	0	EPHB2	6	0
cg00650762	1	22909955	0	rg243	1	22909417	22911917	HCP	K4+K27	0	EPHB2	6	0
cg00831127	1	22911512	0	rg243	1	22909417	22911917	HCP	K4+K27	0	EPHB2	6	0
cg01718365	1	23218230	0	rg244	1	23218032	23220532	HCP	K4	0	AOF2	10	0
cg04886391	1	23218296	0	rg244	1	23218032	23220532	HCP	K4	0	AOF2	10	0
cg07118078	1	23218312	0	rg244	1	23218032	23220532	HCP	K4	0	AOF2	10	0
cg10499166	1	23218402	0	rg244	1	23218032	23220532	HCP	K4	0	AOF2	10	0
cg06958034	1	23218790	0	rg244	1	23218032	23220532	HCP	K4	0	AOF2	10	0
cg12578844	1	23218799	0	rg244	1	23218032	23220532	HCP	K4	0	AOF2	10	0
cg00062312	1	23218931	0	rg244	1	23218032	23220532	HCP	K4	0	AOF2	10	0
cg07785945	1	23218943	0	rg244	1	23218032	23220532	HCP	K4	0	AOF2	10	0
cg00541565	1	23218990	0	rg244	1	23218032	23220532	HCP	K4	0	AOF2	10	0
cg14015920	1	23219357	0	rg244	1	23218032	23220532	HCP	K4	0	AOF2	10	0
cg13499468	1	23367046	0	rg245	1	23365925	23368425	HCP	K4	0	LUZP1	7	0
cg17753666	1	23367056	0	rg245	1	23365925	23368425	HCP	K4	0	LUZP1	7	0
cg13930080	1	23367059	0	rg245	1	23365925	23368425	HCP	K4	0	LUZP1	7	0
cg11333835	1	23368017	0	rg245	1	23365925	23368425	HCP	K4	0	LUZP1	7	0
cg17520080	1	23368026	0	rg245	1	23365925	23368425	HCP	K4	0	LUZP1	7	0
cg02981928	1	23368079	0	rg245	1	23365925	23368425	HCP	K4	0	LUZP1	7	0
cg04553810	1	23368114	0	rg245	1	23365925	23368425	HCP	K4	0	LUZP1	7	0
cg15484742	1	23392471	0	rg246	1	23391809	23394309	ICP	None	0	HTR1D	6	0
cg08651124	1	23392577	0	rg246	1	23391809	23394309	ICP	None	0	HTR1D	6	0
cg11811391	1	23392670	0	rg246	1	23391809	23394309	ICP	None	0	HTR1D	6	0
cg00023024	1	23393859	0	rg246	1	23391809	23394309	ICP	None	0	HTR1D	6	0
cg11953164	1	23393894	0	rg246	1	23391809	23394309	ICP	None	0	HTR1D	6	0
cg08872493	1	23394004	0	rg246	1	23391809	23394309	ICP	None	0	HTR1D	6	0
cg06449653	1	23543364	0	rg247	1	23541440	23543940	HCP	K4	0	HNRNPR	8	0
cg04604276	1	23543366	0	rg247	1	23541440	23543940	HCP	K4	0	HNRNPR	8	0
cg13452718	1	23543474	0	rg247	1	23541440	23543940	HCP	K4	0	HNRNPR	8	0
cg01788438	1	23543479	0	rg247	1	23541440	23543940	HCP	K4	0	HNRNPR	8	0
cg07239593	1	23543500	0	rg247	1	23541440	23543940	HCP	K4	0	HNRNPR	8	0
cg00891459	1	23543523	0	rg247	1	23541440	23543940	HCP	K4	0	HNRNPR	8	0
cg19688289	1	23543775	0	rg247	1	23541440	23543940	HCP	K4	0	HNRNPR	8	0
cg06886867	1	23543805	0	rg247	1	23541440	23543940	HCP	K4	0	HNRNPR	8	0
cg10347418	1	23566513	0	rg248	1	23566205	23568705	HCP	K4+K27	0	ZNF436	10	0
cg18167329	1	23567088	0	rg248	1	23566205	23568705	HCP	K4+K27	0	ZNF436	10	0
cg16272777	1	23567367	0	rg248	1	23566205	23568705	HCP	K4+K27	0	ZNF436	10	0
cg02454131	1	23567497	0	rg248	1	23566205	23568705	HCP	K4+K27	0	ZNF436	10	0
cg10984183	1	23567536	0	rg248	1	23566205	23568705	HCP	K4+K27	0	ZNF436	10	0
cg17452713	1	23567595	0	rg248	1	23566205	23568705	HCP	K4+K27	0	ZNF436	10	0
cg18273566	1	23567618	0	rg248	1	23566205	23568705	HCP	K4+K27	0	ZNF436	10	0
cg00269115	1	23568117	0	rg248	1	23566205	23568705	HCP	K4+K27	0	ZNF436	10	0
cg07155211	1	23568212	0	rg248	1	23566205	23568705	HCP	K4+K27	0	ZNF436	10	0
cg05783676	1	23568317	0	rg248	1	23566205	23568705	HCP	K4+K27	0	ZNF436	10	0
cg17452713	1	23567595	0	rg249	1	23567550	23570050	HCP	K4+K27	0	C1orf213	10	0
cg18273566	1	23567618	0	rg249	1	23567550	23570050	HCP	K4+K27	0	C1orf213	10	0
cg00269115	1	23568117	0	rg249	1	23567550	23570050	HCP	K4+K27	0	C1orf213	10	0
cg07155211	1	23568212	0	rg249	1	23567550	23570050	HCP	K4+K27	0	C1orf213	10	0
cg05783676	1	23568317	0	rg249	1	23567550	23570050	HCP	K4+K27	0	C1orf213	10	0
cg05139070	1	23568781	0	rg249	1	23567550	23570050	HCP	K4+K27	0	C1orf213	10	0
cg16727538	1	23568796	0	rg249	1	23567550	23570050	HCP	K4+K27	0	C1orf213	10	0
cg15598244	1	23569000	0	rg249	1	23567550	23570050	HCP	K4+K27	0	C1orf213	10	0
cg16240683	1	23569845	0	rg249	1	23567550	23570050	HCP	K4+K27	0	C1orf213	10	0
cg16696234	1	23569884	0	rg249	1	23567550	23570050	HCP	K4+K27	0	C1orf213	10	0
cg00463859	1	23622688	0	rg250	1	23621848	23624348	HCP	K27	0	TCEA3	10	0
cg12621203	1	23623096	0	rg250	1	23621848	23624348	HCP	K27	0	TCEA3	10	0
cg07356011	1	23623166	0	rg250	1	23621848	23624348	HCP	K27	0	TCEA3	10	0
cg07736389	1	23623721	0	rg250	1	23621848	23624348	HCP	K27	0	TCEA3	10	0
cg09896346	1	23623782	0	rg250	1	23621848	23624348	HCP	K27	0	TCEA3	10	0
cg06177627	1	23623795	0	rg250	1	23621848	23624348	HCP	K27	0	TCEA3	10	0
cg12692722	1	23623958	0	rg250	1	23621848	23624348	HCP	K27	0	TCEA3	10	0
cg07820742	1	23624104	0	rg250	1	23621848	23624348	HCP	K27	0	TCEA3	10	0
cg06033387	1	23624169	0	rg250	1	23621848	23624348	HCP	K27	0	TCEA3	10	0
cg12023170	1	23624348	0	rg250	1	23621848	23624348	HCP	K27	0	TCEA3	10	0
cg13183780	1	23682269	0	rg251	1	23681258	23683758	HCP	K4	0	DDEFL1	9	0
cg13083004	1	23682581	0	rg251	1	23681258	23683758	HCP	K4	0	DDEFL1	9	0
cg17051623	1	23682837	0	rg251	1	23681258	23683758	HCP	K4	0	DDEFL1	9	0
cg10440483	1	23683020	0	rg251	1	23681258	23683758	HCP	K4	0	DDEFL1	9	0
cg17023648	1	23683337	0	rg251	1	23681258	23683758	HCP	K4	0	DDEFL1	9	0
cg10708588	1	23683403	0	rg251	1	23681258	23683758	HCP	K4	0	DDEFL1	9	0
cg05788332	1	23683458	0	rg251	1	23681258	23683758	HCP	K4	0	DDEFL1	9	0
cg01829387	1	23683517	0	rg251	1	23681258	23683758	HCP	K4	0	DDEFL1	9	0
cg00417419	1	23683529	0	rg251	1	23681258	23683758	HCP	K4	0	DDEFL1	9	0
cg00914562	1	23729856	0	rg252	1	23728300	23730800	HCP	K4+K27	0	E2F2	7	0
cg13398782	1	23729875	0	rg252	1	23728300	23730800	HCP	K4+K27	0	E2F2	7	0
cg11798959	1	23729908	0	rg252	1	23728300	23730800	HCP	K4+K27	0	E2F2	7	0
cg12796015	1	23730119	0	rg252	1	23728300	23730800	HCP	K4+K27	0	E2F2	7	0
cg02992252	1	23730133	0	rg252	1	23728300	23730800	HCP	K4+K27	0	E2F2	7	0
cg06419270	1	23730471	0	rg252	1	23728300	23730800	HCP	K4+K27	0	E2F2	7	0
cg03333582	1	23730526	0	rg252	1	23728300	23730800	HCP	K4+K27	0	E2F2	7	0
cg15357156	1	23756960	0	rg253	1	23756909	23759409	HCP	K4+K27	0	ID3	10	0
cg02343604	1	23757290	0	rg253	1	23756909	23759409	HCP	K4+K27	0	ID3	10	0
cg09318066	1	23757559	0	rg253	1	23756909	23759409	HCP	K4+K27	0	ID3	10	0
cg07034850	1	23757673	0	rg253	1	23756909	23759409	HCP	K4+K27	0	ID3	10	0
cg03535461	1	23758155	0	rg253	1	23756909	23759409	HCP	K4+K27	0	ID3	10	0
cg08261032	1	23758589	0	rg253	1	23756909	23759409	HCP	K4+K27	0	ID3	10	0
cg05969021	1	23758592	0	rg253	1	23756909	23759409	HCP	K4+K27	0	ID3	10	0
cg09811861	1	23758597	0	rg253	1	23756909	23759409	HCP	K4+K27	0	ID3	10	0
cg04483506	1	23758738	0	rg253	1	23756909	23759409	HCP	K4+K27	0	ID3	10	0
cg19532954	1	23758996	0	rg253	1	23756909	23759409	HCP	K4+K27	0	ID3	10	0
cg11252261	1	23890650	0	rg254	1	23890380	23892880	ICP	K4	0	RPL11	7	0
cg04608326	1	23890674	0	rg254	1	23890380	23892880	ICP	K4	0	RPL11	7	0
cg20148285	1	23890730	0	rg254	1	23890380	23892880	ICP	K4	0	RPL11	7	0
cg12090388	1	23890943	0	rg254	1	23890380	23892880	ICP	K4	0	RPL11	7	0
cg13452193	1	23890994	0	rg254	1	23890380	23892880	ICP	K4	0	RPL11	7	0
cg03529960	1	23891057	0	rg254	1	23890380	23892880	ICP	K4	0	RPL11	7	0
cg07560174	1	23891107	0	rg254	1	23890380	23892880	ICP	K4	0	RPL11	7	0
cg16579893	1	23942101	0	rg255	1	23942048	23944548	HCP	K4	0	TCEB3	11	0
cg17020154	1	23942182	0	rg255	1	23942048	23944548	HCP	K4	0	TCEB3	11	0
cg02907300	1	23942236	0	rg255	1	23942048	23944548	HCP	K4	0	TCEB3	11	0
cg20037384	1	23942283	0	rg255	1	23942048	23944548	HCP	K4	0	TCEB3	11	0
cg10881360	1	23942307	0	rg255	1	23942048	23944548	HCP	K4	0	TCEB3	11	0
cg19277050	1	23942410	0	rg255	1	23942048	23944548	HCP	K4	0	TCEB3	11	0
cg12043622	1	23942624	0	rg255	1	23942048	23944548	HCP	K4	0	TCEB3	11	0
cg03400317	1	23942996	0	rg255	1	23942048	23944548	HCP	K4	0	TCEB3	11	0
cg13179130	1	23943003	0	rg255	1	23942048	23944548	HCP	K4	0	TCEB3	11	0
cg12717729	1	23943840	0	rg255	1	23942048	23944548	HCP	K4	0	TCEB3	11	0
cg08279092	1	23944144	0	rg255	1	23942048	23944548	HCP	K4	0	TCEB3	11	0
cg15470672	1	23977045	0	rg256	1	23976974	23979474	HCP	K4	0	C1orf128	6	0
cg16730266	1	23977226	0	rg256	1	23976974	23979474	HCP	K4	0	C1orf128	6	0
cg13468252	1	23977244	0	rg256	1	23976974	23979474	HCP	K4	0	C1orf128	6	0
cg11422402	1	23977667	0	rg256	1	23976974	23979474	HCP	K4	0	C1orf128	6	0
cg09477198	1	23977829	0	rg256	1	23976974	23979474	HCP	K4	0	C1orf128	6	0
cg04667458	1	23977906	0	rg256	1	23976974	23979474	HCP	K4	0	C1orf128	6	0
cg01587771	1	23989985	0	rg257	1	23989732	23992232	HCP	K4	0	LYPLA2	9	0
cg19696976	1	23989989	0	rg257	1	23989732	23992232	HCP	K4	0	LYPLA2	9	0
cg16902244	1	23990051	0	rg257	1	23989732	23992232	HCP	K4	0	LYPLA2	9	0
cg05660611	1	23990070	0	rg257	1	23989732	23992232	HCP	K4	0	LYPLA2	9	0
cg03371205	1	23990093	0	rg257	1	23989732	23992232	HCP	K4	0	LYPLA2	9	0
cg06774618	1	23990117	0	rg257	1	23989732	23992232	HCP	K4	0	LYPLA2	9	0
cg10955293	1	23990148	0	rg257	1	23989732	23992232	HCP	K4	0	LYPLA2	9	0
cg11659749	1	23990987	0	rg257	1	23989732	23992232	HCP	K4	0	LYPLA2	9	0
cg06878388	1	23991067	0	rg257	1	23989732	23992232	HCP	K4	0	LYPLA2	9	0
cg08733957	1	23997885	0	rg258	1	23997751	24000251	HCP	K4	0	GALE	9	0
cg00988350	1	23998635	0	rg258	1	23997751	24000251	HCP	K4	0	GALE	9	0
cg07291005	1	23998781	0	rg258	1	23997751	24000251	HCP	K4	0	GALE	9	0
cg10498717	1	23999228	0	rg258	1	23997751	24000251	HCP	K4	0	GALE	9	0
cg13180787	1	23999733	0	rg258	1	23997751	24000251	HCP	K4	0	GALE	9	0
cg12275652	1	23999735	0	rg258	1	23997751	24000251	HCP	K4	0	GALE	9	0
cg03441514	1	23999764	0	rg258	1	23997751	24000251	HCP	K4	0	GALE	9	0
cg13391456	1	23999829	0	rg258	1	23997751	24000251	HCP	K4	0	GALE	9	0
cg04975205	1	23999847	0	rg258	1	23997751	24000251	HCP	K4	0	GALE	9	0
cg04460567	1	24066085	0	rg260	1	24065408	24067908	HCP	K4+K27	0	FUCA1	10	0
cg01925393	1	24066894	0	rg260	1	24065408	24067908	HCP	K4+K27	0	FUCA1	10	0
cg11415975	1	24067040	0	rg260	1	24065408	24067908	HCP	K4+K27	0	FUCA1	10	0
cg08366126	1	24067092	0	rg260	1	24065408	24067908	HCP	K4+K27	0	FUCA1	10	0
cg07568418	1	24067561	0	rg260	1	24065408	24067908	HCP	K4+K27	0	FUCA1	10	0
cg12084952	1	24067566	0	rg260	1	24065408	24067908	HCP	K4+K27	0	FUCA1	10	0
cg05560725	1	24067576	0	rg260	1	24065408	24067908	HCP	K4+K27	0	FUCA1	10	0
cg10051214	1	24067618	0	rg260	1	24065408	24067908	HCP	K4+K27	0	FUCA1	10	0
cg19367136	1	24067646	0	rg260	1	24065408	24067908	HCP	K4+K27	0	FUCA1	10	0
cg15692032	1	24067685	0	rg260	1	24065408	24067908	HCP	K4+K27	0	FUCA1	10	0
cg14564939	1	24311194	0	rg262	1	24309252	24311752	ICP	K4	0	MYOM3	5	0
cg06548416	1	24311290	0	rg262	1	24309252	24311752	ICP	K4	0	MYOM3	5	0
cg06649280	1	24311368	0	rg262	1	24309252	24311752	ICP	K4	0	MYOM3	5	0
cg15987211	1	24311528	0	rg262	1	24309252	24311752	ICP	K4	0	MYOM3	5	0
cg01350686	1	24311662	0	rg262	1	24309252	24311752	ICP	K4	0	MYOM3	5	0
cg08700651	1	24386069	0	rg264	1	24384338	24386838	HCP	K4	0	IL28RA	9	0
cg06886736	1	24386259	0	rg264	1	24384338	24386838	HCP	K4	0	IL28RA	9	0
cg08757148	1	24386309	0	rg264	1	24384338	24386838	HCP	K4	0	IL28RA	9	0
cg10146267	1	24386452	0	rg264	1	24384338	24386838	HCP	K4	0	IL28RA	9	0
cg03470088	1	24386526	0	rg264	1	24384338	24386838	HCP	K4	0	IL28RA	9	0
cg11337018	1	24386531	0	rg264	1	24384338	24386838	HCP	K4	0	IL28RA	9	0
cg11402503	1	24386600	0	rg264	1	24384338	24386838	HCP	K4	0	IL28RA	9	0
cg12394377	1	24386805	0	rg264	1	24384338	24386838	HCP	K4	0	IL28RA	9	0
cg13847963	1	24386807	0	rg264	1	24384338	24386838	HCP	K4	0	IL28RA	9	0
cg12757705	1	24518389	0	rg265	1	24517967	24520467	ICP	K4+K27	0	GRHL3	9	0
cg09662754	1	24518392	0	rg265	1	24517967	24520467	ICP	K4+K27	0	GRHL3	9	0
cg15050111	1	24518437	0	rg265	1	24517967	24520467	ICP	K4+K27	0	GRHL3	9	0
cg04552500	1	24518504	0	rg265	1	24517967	24520467	ICP	K4+K27	0	GRHL3	9	0
cg14167629	1	24518633	0	rg265	1	24517967	24520467	ICP	K4+K27	0	GRHL3	9	0
cg19697558	1	24518672	0	rg265	1	24517967	24520467	ICP	K4+K27	0	GRHL3	9	0
cg16155382	1	24518778	0	rg265	1	24517967	24520467	ICP	K4+K27	0	GRHL3	9	0
cg01119512	1	24518792	0	rg265	1	24517967	24520467	ICP	K4+K27	0	GRHL3	9	0
cg02984188	1	24518979	0	rg265	1	24517967	24520467	ICP	K4+K27	0	GRHL3	9	0
cg08936898	1	24614437	0	rg268	1	24614404	24616904	ICP	K4	0	NPAL3	11	0
cg16261730	1	24614605	0	rg268	1	24614404	24616904	ICP	K4	0	NPAL3	11	0
cg00659667	1	24614697	0	rg268	1	24614404	24616904	ICP	K4	0	NPAL3	11	0
cg08656267	1	24614753	0	rg268	1	24614404	24616904	ICP	K4	0	NPAL3	11	0
cg09059178	1	24614786	0	rg268	1	24614404	24616904	ICP	K4	0	NPAL3	11	0
cg02976090	1	24614836	0	rg268	1	24614404	24616904	ICP	K4	0	NPAL3	11	0
cg12299829	1	24614911	0	rg268	1	24614404	24616904	ICP	K4	0	NPAL3	11	0
cg15561201	1	24615105	0	rg268	1	24614404	24616904	ICP	K4	0	NPAL3	11	0
cg18323236	1	24615616	0	rg268	1	24614404	24616904	ICP	K4	0	NPAL3	11	0
cg15697160	1	24616079	0	rg268	1	24614404	24616904	ICP	K4	0	NPAL3	11	0
cg06204665	1	24616705	0	rg268	1	24614404	24616904	ICP	K4	0	NPAL3	11	0
cg02994588	1	24701557	0	rg269	1	24701473	24703973	HCP	K4	0	RCAN3	10	0
cg00591489	1	24701738	0	rg269	1	24701473	24703973	HCP	K4	0	RCAN3	10	0
cg17854320	1	24701832	0	rg269	1	24701473	24703973	HCP	K4	0	RCAN3	10	0
cg00311307	1	24701946	0	rg269	1	24701473	24703973	HCP	K4	0	RCAN3	10	0
cg02850329	1	24702042	0	rg269	1	24701473	24703973	HCP	K4	0	RCAN3	10	0
cg02671019	1	24702049	0	rg269	1	24701473	24703973	HCP	K4	0	RCAN3	10	0
cg16905527	1	24702354	0	rg269	1	24701473	24703973	HCP	K4	0	RCAN3	10	0
cg00917251	1	24702574	0	rg269	1	24701473	24703973	HCP	K4	0	RCAN3	10	0
cg16731157	1	24702641	0	rg269	1	24701473	24703973	HCP	K4	0	RCAN3	10	0
cg01768001	1	24703734	0	rg269	1	24701473	24703973	HCP	K4	0	RCAN3	10	0
cg11329235	1	24841847	0	rg271	1	24841680	24844180	HCP	K4	0	SRRM1	7	0
cg18162477	1	24842015	0	rg271	1	24841680	24844180	HCP	K4	0	SRRM1	7	0
cg16712094	1	24842115	0	rg271	1	24841680	24844180	HCP	K4	0	SRRM1	7	0
cg18136681	1	24842118	0	rg271	1	24841680	24844180	HCP	K4	0	SRRM1	7	0
cg02273146	1	24842205	0	rg271	1	24841680	24844180	HCP	K4	0	SRRM1	7	0
cg10698549	1	24842557	0	rg271	1	24841680	24844180	HCP	K4	0	SRRM1	7	0
cg12628260	1	24843271	0	rg271	1	24841680	24844180	HCP	K4	0	SRRM1	7	0
cg12820395	1	24943940	0	rg272	1	24943934	24946434	HCP	K4	0	CLIC4	11	0
cg15451272	1	24943942	0	rg272	1	24943934	24946434	HCP	K4	0	CLIC4	11	0
cg03971828	1	24944169	0	rg272	1	24943934	24946434	HCP	K4	0	CLIC4	11	0
cg15729771	1	24944203	0	rg272	1	24943934	24946434	HCP	K4	0	CLIC4	11	0
cg06465160	1	24944207	0	rg272	1	24943934	24946434	HCP	K4	0	CLIC4	11	0
cg17882795	1	24944229	0	rg272	1	24943934	24946434	HCP	K4	0	CLIC4	11	0
cg00101986	1	24944343	0	rg272	1	24943934	24946434	HCP	K4	0	CLIC4	11	0
cg02944245	1	24944503	0	rg272	1	24943934	24946434	HCP	K4	0	CLIC4	11	0
cg03536861	1	24944520	0	rg272	1	24943934	24946434	HCP	K4	0	CLIC4	11	0
cg10894102	1	24945170	0	rg272	1	24943934	24946434	HCP	K4	0	CLIC4	11	0
cg03648483	1	24945387	0	rg272	1	24943934	24946434	HCP	K4	0	CLIC4	11	0
cg00035000	1	25127590	0	rg273	1	25127357	25129857	HCP	K4+K27	0	RUNX3	8	0
cg00117172	1	25128425	0	rg273	1	25127357	25129857	HCP	K4+K27	0	RUNX3	8	0
cg19590532	1	25128507	0	rg273	1	25127357	25129857	HCP	K4+K27	0	RUNX3	8	0
cg06377278	1	25128956	0	rg273	1	25127357	25129857	HCP	K4+K27	0	RUNX3	8	0
cg19270505	1	25129292	0	rg273	1	25127357	25129857	HCP	K4+K27	0	RUNX3	8	0
cg11018723	1	25129526	0	rg273	1	25127357	25129857	HCP	K4+K27	0	RUNX3	8	0
cg13629563	1	25129536	0	rg273	1	25127357	25129857	HCP	K4+K27	0	RUNX3	8	0
cg02970551	1	25129778	0	rg273	1	25127357	25129857	HCP	K4+K27	0	RUNX3	8	0
cg14182690	1	25163534	0	rg274	1	25162088	25164588	ICP	None	0	RUNX3	8	0
cg07236781	1	25163628	0	rg274	1	25162088	25164588	ICP	None	0	RUNX3	8	0
cg13461622	1	25163972	0	rg274	1	25162088	25164588	ICP	None	0	RUNX3	8	0
cg06640822	1	25164059	0	rg274	1	25162088	25164588	ICP	None	0	RUNX3	8	0
cg04554131	1	25164127	0	rg274	1	25162088	25164588	ICP	None	0	RUNX3	8	0
cg09993145	1	25164492	0	rg274	1	25162088	25164588	ICP	None	0	RUNX3	8	0
cg07801894	1	25164576	0	rg274	1	25162088	25164588	ICP	None	0	RUNX3	8	0
cg14425908	1	25164578	0	rg274	1	25162088	25164588	ICP	None	0	RUNX3	8	0
cg00581617	1	25430220	0	rg275	1	25429600	25432100	HCP	K4	0	SYF2	7	0
cg12131219	1	25431162	0	rg275	1	25429600	25432100	HCP	K4	0	SYF2	7	0
cg17245337	1	25431183	0	rg275	1	25429600	25432100	HCP	K4	0	SYF2	7	0
cg17462478	1	25431611	0	rg275	1	25429600	25432100	HCP	K4	0	SYF2	7	0
cg16663955	1	25431727	0	rg275	1	25429600	25432100	HCP	K4	0	SYF2	7	0
cg16245510	1	25431796	0	rg275	1	25429600	25432100	HCP	K4	0	SYF2	7	0
cg09761863	1	25431942	0	rg275	1	25429600	25432100	HCP	K4	0	SYF2	7	0
cg06919709	1	25445562	0	rg276	1	25444572	25447072	HCP	K4	0	C1orf63	9	0
cg18263451	1	25445767	0	rg276	1	25444572	25447072	HCP	K4	0	C1orf63	9	0
cg00659035	1	25446051	0	rg276	1	25444572	25447072	HCP	K4	0	C1orf63	9	0
cg15085390	1	25446517	0	rg276	1	25444572	25447072	HCP	K4	0	C1orf63	9	0
cg00037072	1	25446527	0	rg276	1	25444572	25447072	HCP	K4	0	C1orf63	9	0
cg12595736	1	25446542	0	rg276	1	25444572	25447072	HCP	K4	0	C1orf63	9	0
cg02394110	1	25446580	0	rg276	1	25444572	25447072	HCP	K4	0	C1orf63	9	0
cg12592463	1	25446823	0	rg276	1	25444572	25447072	HCP	K4	0	C1orf63	9	0
cg00975854	1	25446904	0	rg276	1	25444572	25447072	HCP	K4	0	C1orf63	9	0
cg05062148	1	25629773	0	rg278	1	25629505	25632005	HCP	K4	0	TMEM57	8	0
cg16387947	1	25629800	0	rg278	1	25629505	25632005	HCP	K4	0	TMEM57	8	0
cg15640062	1	25629852	0	rg278	1	25629505	25632005	HCP	K4	0	TMEM57	8	0
cg13979066	1	25629869	0	rg278	1	25629505	25632005	HCP	K4	0	TMEM57	8	0
cg09264742	1	25630097	0	rg278	1	25629505	25632005	HCP	K4	0	TMEM57	8	0
cg19925772	1	25630191	0	rg278	1	25629505	25632005	HCP	K4	0	TMEM57	8	0
cg12433217	1	25630699	0	rg278	1	25629505	25632005	HCP	K4	0	TMEM57	8	0
cg18883198	1	25631191	0	rg278	1	25629505	25632005	HCP	K4	0	TMEM57	8	0
cg09261020	1	25742524	0	rg279	1	25742162	25744662	HCP	K4	0	LDLRAP1	7	0
cg19550733	1	25742579	0	rg279	1	25742162	25744662	HCP	K4	0	LDLRAP1	7	0
cg14210634	1	25742878	0	rg279	1	25742162	25744662	HCP	K4	0	LDLRAP1	7	0
cg08531644	1	25743291	0	rg279	1	25742162	25744662	HCP	K4	0	LDLRAP1	7	0
cg09678367	1	25743409	0	rg279	1	25742162	25744662	HCP	K4	0	LDLRAP1	7	0
cg10867751	1	25743568	0	rg279	1	25742162	25744662	HCP	K4	0	LDLRAP1	7	0
cg04344749	1	25744401	0	rg279	1	25742162	25744662	HCP	K4	0	LDLRAP1	7	0
cg00832850	1	25816428	0	rg280	1	25816045	25818545	HCP	K4+K27	0	MAN1C1	10	0
cg08246520	1	25816449	0	rg280	1	25816045	25818545	HCP	K4+K27	0	MAN1C1	10	0
cg00653744	1	25816456	0	rg280	1	25816045	25818545	HCP	K4+K27	0	MAN1C1	10	0
cg09254142	1	25816478	0	rg280	1	25816045	25818545	HCP	K4+K27	0	MAN1C1	10	0
cg05625889	1	25816687	0	rg280	1	25816045	25818545	HCP	K4+K27	0	MAN1C1	10	0
cg05670408	1	25816689	0	rg280	1	25816045	25818545	HCP	K4+K27	0	MAN1C1	10	0
cg10706230	1	25817101	0	rg280	1	25816045	25818545	HCP	K4+K27	0	MAN1C1	10	0
cg16836311	1	25817299	0	rg280	1	25816045	25818545	HCP	K4+K27	0	MAN1C1	10	0
cg16585234	1	25817389	0	rg280	1	25816045	25818545	HCP	K4+K27	0	MAN1C1	10	0
cg09027133	1	25817629	0	rg280	1	25816045	25818545	HCP	K4+K27	0	MAN1C1	10	0
cg07352544	1	25998820	0	rg281	1	25998753	26001253	HCP	K4	0	SEPN1	7	0
cg15156836	1	25999002	0	rg281	1	25998753	26001253	HCP	K4	0	SEPN1	7	0
cg12749636	1	25999029	0	rg281	1	25998753	26001253	HCP	K4	0	SEPN1	7	0
cg16724196	1	25999037	0	rg281	1	25998753	26001253	HCP	K4	0	SEPN1	7	0
cg16336056	1	25999101	0	rg281	1	25998753	26001253	HCP	K4	0	SEPN1	7	0
cg10584797	1	25999175	0	rg281	1	25998753	26001253	HCP	K4	0	SEPN1	7	0
cg07574241	1	25999583	0	rg281	1	25998753	26001253	HCP	K4	0	SEPN1	7	0
cg11688628	1	26018795	0	rg282	1	26018785	26021285	HCP	K4	0	FAM54B	13	0
cg11828509	1	26018810	0	rg282	1	26018785	26021285	HCP	K4	0	FAM54B	13	0
cg14280627	1	26019036	0	rg282	1	26018785	26021285	HCP	K4	0	FAM54B	13	0
cg15891716	1	26019158	0	rg282	1	26018785	26021285	HCP	K4	0	FAM54B	13	0
cg07144162	1	26019293	0	rg282	1	26018785	26021285	HCP	K4	0	FAM54B	13	0
cg02745632	1	26019346	0	rg282	1	26018785	26021285	HCP	K4	0	FAM54B	13	0
cg03534305	1	26019752	0	rg282	1	26018785	26021285	HCP	K4	0	FAM54B	13	0
cg01380356	1	26019839	0	rg282	1	26018785	26021285	HCP	K4	0	FAM54B	13	0
cg10327320	1	26019886	0	rg282	1	26018785	26021285	HCP	K4	0	FAM54B	13	0
cg10241147	1	26019897	0	rg282	1	26018785	26021285	HCP	K4	0	FAM54B	13	0
cg11240755	1	26019935	0	rg282	1	26018785	26021285	HCP	K4	0	FAM54B	13	0
cg12587382	1	26020404	0	rg282	1	26018785	26021285	HCP	K4	0	FAM54B	13	0
cg14559422	1	26020725	0	rg282	1	26018785	26021285	HCP	K4	0	FAM54B	13	0
cg02327719	1	26057973	0	rg283	1	26056435	26058935	HCP	K4	0	C1orf135	6	0
cg00224299	1	26058584	0	rg283	1	26056435	26058935	HCP	K4	0	C1orf135	6	0
cg06446937	1	26058657	0	rg283	1	26056435	26058935	HCP	K4	0	C1orf135	6	0
cg01053463	1	26058674	0	rg283	1	26056435	26058935	HCP	K4	0	C1orf135	6	0
cg11383397	1	26058700	0	rg283	1	26056435	26058935	HCP	K4	0	C1orf135	6	0
cg16486059	1	26058843	0	rg283	1	26056435	26058935	HCP	K4	0	C1orf135	6	0
cg03718183	1	26103669	0	rg285	1	26103588	26106088	HCP	K4	0	STMN1	13	0
cg18867243	1	26104574	0	rg285	1	26103588	26106088	HCP	K4	0	STMN1	13	0
cg19400000	1	26105313	0	rg285	1	26103588	26106088	HCP	K4	0	STMN1	13	0
cg13793178	1	26105318	0	rg285	1	26103588	26106088	HCP	K4	0	STMN1	13	0
cg06216620	1	26105381	0	rg285	1	26103588	26106088	HCP	K4	0	STMN1	13	0
cg17603057	1	26105407	0	rg285	1	26103588	26106088	HCP	K4	0	STMN1	13	0
cg13378886	1	26105458	0	rg285	1	26103588	26106088	HCP	K4	0	STMN1	13	0
cg02386921	1	26105622	0	rg285	1	26103588	26106088	HCP	K4	0	STMN1	13	0
cg03210277	1	26105919	0	rg285	1	26103588	26106088	HCP	K4	0	STMN1	13	0
cg04471507	1	26105963	0	rg285	1	26103588	26106088	HCP	K4	0	STMN1	13	0
cg11709544	1	26105991	0	rg285	1	26103588	26106088	HCP	K4	0	STMN1	13	0
cg09796501	1	26106022	0	rg285	1	26103588	26106088	HCP	K4	0	STMN1	13	0
cg14076195	1	26106046	0	rg285	1	26103588	26106088	HCP	K4	0	STMN1	13	0
cg16174809	1	26196669	0	rg286	1	26195235	26197735	ICP	K4	0	PAFAH2	8	0
cg19632574	1	26196919	0	rg286	1	26195235	26197735	ICP	K4	0	PAFAH2	8	0
cg01330391	1	26197035	0	rg286	1	26195235	26197735	ICP	K4	0	PAFAH2	8	0
cg04108612	1	26197137	0	rg286	1	26195235	26197735	ICP	K4	0	PAFAH2	8	0
cg04722168	1	26197234	0	rg286	1	26195235	26197735	ICP	K4	0	PAFAH2	8	0
cg02858843	1	26197275	0	rg286	1	26195235	26197735	ICP	K4	0	PAFAH2	8	0
cg15547662	1	26197410	0	rg286	1	26195235	26197735	ICP	K4	0	PAFAH2	8	0
cg15690092	1	26197496	0	rg286	1	26195235	26197735	ICP	K4	0	PAFAH2	8	0
cg00349061	1	26244452	0	rg288	1	26243191	26245691	HCP	K4+K27	0	SLC30A2	7	0
cg05674944	1	26244877	0	rg288	1	26243191	26245691	HCP	K4+K27	0	SLC30A2	7	0
cg02397727	1	26244887	0	rg288	1	26243191	26245691	HCP	K4+K27	0	SLC30A2	7	0
cg02924562	1	26245056	0	rg288	1	26243191	26245691	HCP	K4+K27	0	SLC30A2	7	0
cg07766612	1	26245474	0	rg288	1	26243191	26245691	HCP	K4+K27	0	SLC30A2	7	0
cg00703260	1	26245482	0	rg288	1	26243191	26245691	HCP	K4+K27	0	SLC30A2	7	0
cg19895786	1	26245593	0	rg288	1	26243191	26245691	HCP	K4+K27	0	SLC30A2	7	0
cg04489573	1	26266596	0	rg289	1	26264708	26267208	LCP	None	0	TRIM63	6	0
cg16051685	1	26266670	0	rg289	1	26264708	26267208	LCP	None	0	TRIM63	6	0
cg02839330	1	26266788	0	rg289	1	26264708	26267208	LCP	None	0	TRIM63	6	0
cg01973987	1	26266887	0	rg289	1	26264708	26267208	LCP	None	0	TRIM63	6	0
cg13998293	1	26267022	0	rg289	1	26264708	26267208	LCP	None	0	TRIM63	6	0
cg06161375	1	26267180	0	rg289	1	26264708	26267208	LCP	None	0	TRIM63	6	0
cg15934879	1	26368515	0	rg292	1	26368474	26370974	HCP	K4	0	ZNF593	11	0
cg16003040	1	26368790	0	rg292	1	26368474	26370974	HCP	K4	0	ZNF593	11	0
cg04852280	1	26368821	0	rg292	1	26368474	26370974	HCP	K4	0	ZNF593	11	0
cg13490966	1	26368872	0	rg292	1	26368474	26370974	HCP	K4	0	ZNF593	11	0
cg15543769	1	26368882	0	rg292	1	26368474	26370974	HCP	K4	0	ZNF593	11	0
cg19251549	1	26368994	0	rg292	1	26368474	26370974	HCP	K4	0	ZNF593	11	0
cg02926005	1	26369008	0	rg292	1	26368474	26370974	HCP	K4	0	ZNF593	11	0
cg01395281	1	26369368	0	rg292	1	26368474	26370974	HCP	K4	0	ZNF593	11	0
cg08247347	1	26369410	0	rg292	1	26368474	26370974	HCP	K4	0	ZNF593	11	0
cg12068069	1	26369694	0	rg292	1	26368474	26370974	HCP	K4	0	ZNF593	11	0
cg07156839	1	26370782	0	rg292	1	26368474	26370974	HCP	K4	0	ZNF593	11	0
cg19740054	1	26376363	0	rg293	1	26376089	26378589	ICP	K4	0	CNKSR1	8	0
cg17330765	1	26376365	0	rg293	1	26376089	26378589	ICP	K4	0	CNKSR1	8	0
cg00300879	1	26376434	0	rg293	1	26376089	26378589	ICP	K4	0	CNKSR1	8	0
cg09890400	1	26376445	0	rg293	1	26376089	26378589	ICP	K4	0	CNKSR1	8	0
cg10096100	1	26376449	0	rg293	1	26376089	26378589	ICP	K4	0	CNKSR1	8	0
cg00147160	1	26376578	0	rg293	1	26376089	26378589	ICP	K4	0	CNKSR1	8	0
cg15622158	1	26376606	0	rg293	1	26376089	26378589	ICP	K4	0	CNKSR1	8	0
cg13553204	1	26377135	0	rg293	1	26376089	26378589	ICP	K4	0	CNKSR1	8	0
cg04573872	1	26389210	0	rg294	1	26389205	26391705	LCP	None	0	CATSPER4	5	0
cg00540238	1	26389547	0	rg294	1	26389205	26391705	LCP	None	0	CATSPER4	5	0
cg01768342	1	26389643	0	rg294	1	26389205	26391705	LCP	None	0	CATSPER4	5	0
cg05749067	1	26389908	0	rg294	1	26389205	26391705	LCP	None	0	CATSPER4	5	0
cg02171825	1	26390173	0	rg294	1	26389205	26391705	LCP	None	0	CATSPER4	5	0
cg12744634	1	26432890	0	rg295	1	26432779	26435279	HCP	K4	0	CCDC21	9	0
cg13151135	1	26432893	0	rg295	1	26432779	26435279	HCP	K4	0	CCDC21	9	0
cg04025590	1	26433037	0	rg295	1	26432779	26435279	HCP	K4	0	CCDC21	9	0
cg13687998	1	26433147	0	rg295	1	26432779	26435279	HCP	K4	0	CCDC21	9	0
cg11529190	1	26433154	0	rg295	1	26432779	26435279	HCP	K4	0	CCDC21	9	0
cg10539565	1	26433261	0	rg295	1	26432779	26435279	HCP	K4	0	CCDC21	9	0
cg14017991	1	26433367	0	rg295	1	26432779	26435279	HCP	K4	0	CCDC21	9	0
cg18121669	1	26433515	0	rg295	1	26432779	26435279	HCP	K4	0	CCDC21	9	0
cg04309227	1	26433614	0	rg295	1	26432779	26435279	HCP	K4	0	CCDC21	9	0
cg01414934	1	26478556	0	rg296	1	26478299	26480799	HCP	K4	0	SH3BGRL3	6	0
cg01294686	1	26478680	0	rg296	1	26478299	26480799	HCP	K4	0	SH3BGRL3	6	0
cg14788334	1	26478697	0	rg296	1	26478299	26480799	HCP	K4	0	SH3BGRL3	6	0
cg03100146	1	26479433	0	rg296	1	26478299	26480799	HCP	K4	0	SH3BGRL3	6	0
cg11371681	1	26479483	0	rg296	1	26478299	26480799	HCP	K4	0	SH3BGRL3	6	0
cg16015205	1	26479499	0	rg296	1	26478299	26480799	HCP	K4	0	SH3BGRL3	6	0
cg04978408	1	26505126	0	rg297	1	26503782	26506282	HCP	K4	0	UBXD5	13	0
cg19234591	1	26505535	0	rg297	1	26503782	26506282	HCP	K4	0	UBXD5	13	0
cg10209391	1	26505716	0	rg297	1	26503782	26506282	HCP	K4	0	UBXD5	13	0
cg02299586	1	26505718	0	rg297	1	26503782	26506282	HCP	K4	0	UBXD5	13	0
cg01614726	1	26505741	0	rg297	1	26503782	26506282	HCP	K4	0	UBXD5	13	0
cg00938395	1	26505793	0	rg297	1	26503782	26506282	HCP	K4	0	UBXD5	13	0
cg18565103	1	26505852	0	rg297	1	26503782	26506282	HCP	K4	0	UBXD5	13	0
cg14082413	1	26505854	0	rg297	1	26503782	26506282	HCP	K4	0	UBXD5	13	0
cg06641938	1	26505858	0	rg297	1	26503782	26506282	HCP	K4	0	UBXD5	13	0
cg04990556	1	26505925	0	rg297	1	26503782	26506282	HCP	K4	0	UBXD5	13	0
cg06376214	1	26506026	0	rg297	1	26503782	26506282	HCP	K4	0	UBXD5	13	0
cg03724759	1	26506121	0	rg297	1	26503782	26506282	HCP	K4	0	UBXD5	13	0
cg00852783	1	26506219	0	rg297	1	26503782	26506282	HCP	K4	0	UBXD5	13	0
cg19777853	1	26515696	0	rg298	1	26515343	26517843	LCP	None	0	UBXD5	8	0
cg12269498	1	26516034	0	rg298	1	26515343	26517843	LCP	None	0	UBXD5	8	0
cg08572767	1	26516821	0	rg298	1	26515343	26517843	LCP	None	0	UBXD5	8	0
cg00813993	1	26517080	0	rg298	1	26515343	26517843	LCP	None	0	UBXD5	8	0
cg16068833	1	26517102	0	rg298	1	26515343	26517843	LCP	None	0	UBXD5	8	0
cg19743891	1	26517160	0	rg298	1	26515343	26517843	LCP	None	0	UBXD5	8	0
cg16664472	1	26517409	0	rg298	1	26515343	26517843	LCP	None	0	UBXD5	8	0
cg19677267	1	26517748	0	rg298	1	26515343	26517843	LCP	None	0	UBXD5	8	0
cg08572767	1	26516821	0	rg299	1	26516497	26518997	HCP	None	0	CD52	6	0
cg00813993	1	26517080	0	rg299	1	26516497	26518997	HCP	None	0	CD52	6	0
cg16068833	1	26517102	0	rg299	1	26516497	26518997	HCP	None	0	CD52	6	0
cg19743891	1	26517160	0	rg299	1	26516497	26518997	HCP	None	0	CD52	6	0
cg16664472	1	26517409	0	rg299	1	26516497	26518997	HCP	None	0	CD52	6	0
cg19677267	1	26517748	0	rg299	1	26516497	26518997	HCP	None	0	CD52	6	0
cg08109646	1	26571221	0	rg302	1	26569853	26572353	LCP	None	0	ZNF683	5	0
cg06114363	1	26572035	0	rg302	1	26569853	26572353	LCP	None	0	ZNF683	5	0
cg04876693	1	26572095	0	rg302	1	26569853	26572353	LCP	None	0	ZNF683	5	0
cg10705251	1	26572192	0	rg302	1	26569853	26572353	LCP	None	0	ZNF683	5	0
cg15118519	1	26572204	0	rg302	1	26569853	26572353	LCP	None	0	ZNF683	5	0
cg05768558	1	26609592	0	rg303	1	26609355	26611855	HCP	K4	1	LIN28	10	1
cg07095205	1	26609703	0	rg303	1	26609355	26611855	HCP	K4	1	LIN28	10	1
cg14011486	1	26609834	1	rg303	1	26609355	26611855	HCP	K4	1	LIN28	10	1
cg18634211	1	26609849	0	rg303	1	26609355	26611855	HCP	K4	1	LIN28	10	1
cg19706817	1	26609859	0	rg303	1	26609355	26611855	HCP	K4	1	LIN28	10	1
cg02388865	1	26609905	0	rg303	1	26609355	26611855	HCP	K4	1	LIN28	10	1
cg16530429	1	26610057	0	rg303	1	26609355	26611855	HCP	K4	1	LIN28	10	1
cg19084589	1	26610298	0	rg303	1	26609355	26611855	HCP	K4	1	LIN28	10	1
cg19939102	1	26610626	0	rg303	1	26609355	26611855	HCP	K4	1	LIN28	10	1
cg03980745	1	26610717	0	rg303	1	26609355	26611855	HCP	K4	1	LIN28	10	1
cg14254745	1	26630893	0	rg304	1	26630888	26633388	HCP	K4	0	DHDDS	12	0
cg17218045	1	26630895	0	rg304	1	26630888	26633388	HCP	K4	0	DHDDS	12	0
cg16720365	1	26631099	0	rg304	1	26630888	26633388	HCP	K4	0	DHDDS	12	0
cg00792938	1	26631224	0	rg304	1	26630888	26633388	HCP	K4	0	DHDDS	12	0
cg18234561	1	26631253	0	rg304	1	26630888	26633388	HCP	K4	0	DHDDS	12	0
cg08876662	1	26631258	0	rg304	1	26630888	26633388	HCP	K4	0	DHDDS	12	0
cg02737609	1	26631377	0	rg304	1	26630888	26633388	HCP	K4	0	DHDDS	12	0
cg17836940	1	26631395	0	rg304	1	26630888	26633388	HCP	K4	0	DHDDS	12	0
cg10837265	1	26631411	0	rg304	1	26630888	26633388	HCP	K4	0	DHDDS	12	0
cg03115835	1	26631433	0	rg304	1	26630888	26633388	HCP	K4	0	DHDDS	12	0
cg18709722	1	26631442	0	rg304	1	26630888	26633388	HCP	K4	0	DHDDS	12	0
cg14211646	1	26631583	0	rg304	1	26630888	26633388	HCP	K4	0	DHDDS	12	0
cg14728276	1	26671310	0	rg305	1	26670988	26673488	HCP	K4	0	HMGN2	7	0
cg10577937	1	26671534	0	rg305	1	26670988	26673488	HCP	K4	0	HMGN2	7	0
cg14989462	1	26671539	0	rg305	1	26670988	26673488	HCP	K4	0	HMGN2	7	0
cg17154022	1	26671551	0	rg305	1	26670988	26673488	HCP	K4	0	HMGN2	7	0
cg13064914	1	26671952	0	rg305	1	26670988	26673488	HCP	K4	0	HMGN2	7	0
cg14214685	1	26672428	0	rg305	1	26670988	26673488	HCP	K4	0	HMGN2	7	0
cg19621076	1	26672662	0	rg305	1	26670988	26673488	HCP	K4	0	HMGN2	7	0
cg01905589	1	26728995	0	rg306	1	26728335	26730835	HCP	K4	0	RPS6KA1	5	0
cg19259146	1	26729007	0	rg306	1	26728335	26730835	HCP	K4	0	RPS6KA1	5	0
cg10800585	1	26729161	0	rg306	1	26728335	26730835	HCP	K4	0	RPS6KA1	5	0
cg02450742	1	26729235	0	rg306	1	26728335	26730835	HCP	K4	0	RPS6KA1	5	0
cg13092108	1	26729871	0	rg306	1	26728335	26730835	HCP	K4	0	RPS6KA1	5	0
cg12806381	1	26986764	0	rg309	1	26986572	26989072	HCP	K4	0	PIGV	12	0
cg19634537	1	26986823	0	rg309	1	26986572	26989072	HCP	K4	0	PIGV	12	0
cg14557189	1	26986904	0	rg309	1	26986572	26989072	HCP	K4	0	PIGV	12	0
cg08231251	1	26986909	0	rg309	1	26986572	26989072	HCP	K4	0	PIGV	12	0
cg17739026	1	26987007	0	rg309	1	26986572	26989072	HCP	K4	0	PIGV	12	0
cg00114008	1	26987010	0	rg309	1	26986572	26989072	HCP	K4	0	PIGV	12	0
cg11699374	1	26987201	0	rg309	1	26986572	26989072	HCP	K4	0	PIGV	12	0
cg02375201	1	26987262	0	rg309	1	26986572	26989072	HCP	K4	0	PIGV	12	0
cg10971346	1	26987332	0	rg309	1	26986572	26989072	HCP	K4	0	PIGV	12	0
cg18289893	1	26988151	0	rg309	1	26986572	26989072	HCP	K4	0	PIGV	12	0
cg03129904	1	26988214	0	rg309	1	26986572	26989072	HCP	K4	0	PIGV	12	0
cg17168636	1	26988240	0	rg309	1	26986572	26989072	HCP	K4	0	PIGV	12	0
cg08939008	1	27025362	0	rg310	1	27025287	27027787	HCP	K4	0	ZDHHC18	5	0
cg04354805	1	27025379	0	rg310	1	27025287	27027787	HCP	K4	0	ZDHHC18	5	0
cg02657830	1	27025492	0	rg310	1	27025287	27027787	HCP	K4	0	ZDHHC18	5	0
cg13184886	1	27026152	0	rg310	1	27025287	27027787	HCP	K4	0	ZDHHC18	5	0
cg06511276	1	27027656	0	rg310	1	27025287	27027787	HCP	K4	0	ZDHHC18	5	0
cg11348165	1	27061857	0	rg311	1	27061719	27064219	HCP	K4+K27	0	SFN	12	0
cg14333454	1	27061885	0	rg311	1	27061719	27064219	HCP	K4+K27	0	SFN	12	0
cg06720467	1	27062027	0	rg311	1	27061719	27064219	HCP	K4+K27	0	SFN	12	0
cg17330303	1	27062235	0	rg311	1	27061719	27064219	HCP	K4+K27	0	SFN	12	0
cg13466284	1	27062266	0	rg311	1	27061719	27064219	HCP	K4+K27	0	SFN	12	0
cg03421300	1	27062374	0	rg311	1	27061719	27064219	HCP	K4+K27	0	SFN	12	0
cg07786675	1	27062572	0	rg311	1	27061719	27064219	HCP	K4+K27	0	SFN	12	0
cg13374701	1	27062675	0	rg311	1	27061719	27064219	HCP	K4+K27	0	SFN	12	0
cg12583970	1	27062917	0	rg311	1	27061719	27064219	HCP	K4+K27	0	SFN	12	0
cg14825555	1	27063226	0	rg311	1	27061719	27064219	HCP	K4+K27	0	SFN	12	0
cg16558172	1	27063654	0	rg311	1	27061719	27064219	HCP	K4+K27	0	SFN	12	0
cg17149882	1	27064160	0	rg311	1	27061719	27064219	HCP	K4+K27	0	SFN	12	0
cg05549769	1	27088661	0	rg312	1	27087456	27089956	HCP	K4	0	ATPBD1B	8	0
cg11674844	1	27088954	0	rg312	1	27087456	27089956	HCP	K4	0	ATPBD1B	8	0
cg17572572	1	27089326	0	rg312	1	27087456	27089956	HCP	K4	0	ATPBD1B	8	0
cg11524330	1	27089346	0	rg312	1	27087456	27089956	HCP	K4	0	ATPBD1B	8	0
cg09174009	1	27089383	0	rg312	1	27087456	27089956	HCP	K4	0	ATPBD1B	8	0
cg11335495	1	27089514	0	rg312	1	27087456	27089956	HCP	K4	0	ATPBD1B	8	0
cg13354046	1	27089520	0	rg312	1	27087456	27089956	HCP	K4	0	ATPBD1B	8	0
cg06083525	1	27089544	0	rg312	1	27087456	27089956	HCP	K4	0	ATPBD1B	8	0
cg12798061	1	27098889	0	rg313	1	27097544	27100044	HCP	K4	0	GPATCH3	9	0
cg00960308	1	27099165	0	rg313	1	27097544	27100044	HCP	K4	0	GPATCH3	9	0
cg07956264	1	27099347	0	rg313	1	27097544	27100044	HCP	K4	0	GPATCH3	9	0
cg10504737	1	27099558	0	rg313	1	27097544	27100044	HCP	K4	0	GPATCH3	9	0
cg08360728	1	27099567	0	rg313	1	27097544	27100044	HCP	K4	0	GPATCH3	9	0
cg04971263	1	27099595	0	rg313	1	27097544	27100044	HCP	K4	0	GPATCH3	9	0
cg19239018	1	27099696	0	rg313	1	27097544	27100044	HCP	K4	0	GPATCH3	9	0
cg03952248	1	27099927	0	rg313	1	27097544	27100044	HCP	K4	0	GPATCH3	9	0
cg16991868	1	27099970	0	rg313	1	27097544	27100044	HCP	K4	0	GPATCH3	9	0
cg15966151	1	27111059	0	rg314	1	27111047	27113547	LCP	None	0	NR0B2	6	0
cg10055471	1	27112906	0	rg314	1	27111047	27113547	LCP	None	0	NR0B2	6	0
cg06650260	1	27113065	0	rg314	1	27111047	27113547	LCP	None	0	NR0B2	6	0
cg16762386	1	27113101	0	rg314	1	27111047	27113547	LCP	None	0	NR0B2	6	0
cg16177693	1	27113256	0	rg314	1	27111047	27113547	LCP	None	0	NR0B2	6	0
cg01942646	1	27113281	0	rg314	1	27111047	27113547	LCP	None	0	NR0B2	6	0
cg16417937	1	27120599	0	rg315	1	27120310	27122810	HCP	K4	0	NUDC	10	0
cg03549695	1	27120636	0	rg315	1	27120310	27122810	HCP	K4	0	NUDC	10	0
cg10023926	1	27120705	0	rg315	1	27120310	27122810	HCP	K4	0	NUDC	10	0
cg13399755	1	27120708	0	rg315	1	27120310	27122810	HCP	K4	0	NUDC	10	0
cg02107269	1	27120725	0	rg315	1	27120310	27122810	HCP	K4	0	NUDC	10	0
cg05954817	1	27120920	0	rg315	1	27120310	27122810	HCP	K4	0	NUDC	10	0
cg18387343	1	27120932	0	rg315	1	27120310	27122810	HCP	K4	0	NUDC	10	0
cg08393541	1	27121012	0	rg315	1	27120310	27122810	HCP	K4	0	NUDC	10	0
cg10964757	1	27121194	0	rg315	1	27120310	27122810	HCP	K4	0	NUDC	10	0
cg12203394	1	27121205	0	rg315	1	27120310	27122810	HCP	K4	0	NUDC	10	0
cg17799601	1	27158250	0	rg316	1	27157484	27159984	HCP	K4	0	C1orf172	7	0
cg09847789	1	27158968	0	rg316	1	27157484	27159984	HCP	K4	0	C1orf172	7	0
cg15587508	1	27159187	0	rg316	1	27157484	27159984	HCP	K4	0	C1orf172	7	0
cg02221424	1	27159194	0	rg316	1	27157484	27159984	HCP	K4	0	C1orf172	7	0
cg13896157	1	27159419	0	rg316	1	27157484	27159984	HCP	K4	0	C1orf172	7	0
[truncated: 105,195 more rows]
