# Supplementary material for: ITIH5 mediates epigenetic reprogramming of breast cancer cells
Source: Mol Cancer. 2017 Feb 23;16:44. doi: 10.1186/s12943-017-0610-2 (PMC5322623; doi:10.1186/s12943-017-0610-2)
Supplement: Additional file 4: — Identified promoter regions with potential H3 marks that are hyper- or hypomethylated due to ITIH5 expression. This table illustrates the 242 different promoter regions featuring a significant association with a potential H3 methylation status described for ES cells. (XLSX 23 kb) [file 12943_2017_610_MOESM4_ESM.xlsx]

## Sheet: ftm2
Region_ID	Region_Chr	Region_Start	Region_End	Region_ESC_State	Genes_Annotated_Ku_2008	Region_N_Probes	Region_Sign_Methylation
rg453	1	37871078	37873578	K27	RSPO1	12	hypomethylated
rg7394	7	150064883	150067383	K27	GIMAP5	5	hypomethylated
rg11563	12	113326272	113328772	K27	TBX5	10	hypomethylated
rg11564	12	113328630	113331130	K27	TBX5	9	hypomethylated
rg6923	7	72485544	72488044	K27	FZD9	8	hypermethylated
rg9560	11	2125409	2127909	K27	IGF2	7	hypermethylated
rg15666	19	19509573	19512073	K27	CILP2	6	hypermethylated
rg16010	19	50785557	50788057	K27	GPR4	7	hypermethylated
rg17493	22	44749395	44751895	K27	WNT7B	6	hypermethylated
rg197	1	18679510	18682010	K4	KLHDC7A	7	hypomethylated
rg602	1	49013090	49015590	K4	C1orf165	8	hypomethylated
rg860	1	107400431	107402931	K4	PRMT6	11	hypomethylated
rg1929	2	10868411	10870911	K4	PDIA6	11	hypomethylated
rg1964	2	21118450	21120950	K4	APOB	9	hypomethylated
rg2421	2	105727285	105729785	K4	NCK2	7	hypomethylated
rg2425	2	106867982	106870482	K4	ST6GAL2	14	hypomethylated
rg3025	2	241406297	241408797	K4	KIF1A	6	hypomethylated
rg3485	3	62834094	62836594	K4	CADPS	9	hypomethylated
rg3706	3	127675452	127677952	K4	ZXDC	10	hypomethylated
rg3930	3	171166773	171169273	K4	TLOC1	11	hypomethylated
rg4160	4	5939216	5941716	K4	CRMP1	10	hypomethylated
rg4258	4	39042390	39044890	K4	RFC1	11	hypomethylated
rg4909	5	36641947	36644447	K4	SLC1A3	13	hypomethylated
rg5096	5	83714367	83716867	K4	EDIL3	11	hypomethylated
rg5328	5	140154127	140156627	K4	PCDHA2	7	hypomethylated
rg5340	5	140453920	140456420	K4	PCDHB2	9	hypomethylated
rg5351	5	140604830	140607330	K4	PCDHB15	8	hypomethylated
rg5607	5	178300329	178302829	K4	ZNF454	7	hypomethylated
rg5852	6	29701726	29704226	K4	GABBR1	9	hypomethylated
rg6060	6	40008196	40010696	K4	MOCS1	9	hypomethylated
rg6115	6	43529514	43532014	K4	DLK2	7	hypomethylated
rg6884	7	50483582	50486082	K4	FIGNL1	9	hypomethylated
rg6908	7	63763445	63765945	K4	ZNF107	8	hypomethylated
rg6910	7	64000554	64003054	K4	ZNF273	6	hypomethylated
rg6920	7	70235224	70237724	K4	WBSCR17	8	hypomethylated
rg6921	7	71437896	71440396	K4	CALN1	5	hypomethylated
rg7305	7	138816997	138819497	K4	KLRG2	8	hypomethylated
rg8324	9	89302075	89304575	K4	DAPK1	8	hypomethylated
rg9102	10	74786618	74789118	K4	TTC18	10	hypomethylated
rg9455	10	127501604	127504104	K4	BCCIP	10	hypomethylated
rg9457	10	127574597	127577097	K4	FANK1	13	hypomethylated
rg9483	10	134604054	134606554	K4	C10orf93	7	hypomethylated
rg9484	10	134750898	134753398	K4	GPR123	10	hypomethylated
rg9487	10	134900897	134903397	K4	VENTX	14	hypomethylated
rg9596	11	4584013	4586513	K4	TRIM68	10	hypomethylated
rg9746	11	15051221	15053721	K4	CALCB	9	hypomethylated
rg9843	11	35921687	35924187	K4	LDLRAD3	6	hypomethylated
rg10322	11	73034370	73036870	K4	PLEKHB1	10	hypomethylated
rg10526	11	113350619	113353119	K4	HTR3A	5	hypomethylated
rg10702	11	133330090	133332590	K4	IGSF9B	10	hypomethylated
rg11015	12	46384041	46386541	K4	RPAP3	7	hypomethylated
rg11096	12	50069467	50071967	K4	GALNT6	5	hypomethylated
rg11099	12	50500475	50502975	K4	LOC401720	9	hypomethylated
rg11684	12	130761087	130763587	K4	SFRS8	11	hypomethylated
rg12115	14	23753081	23755581	K4	MDP-1	12	hypomethylated
rg13561	16	55109696	55112196	K4	BBS2	10	hypomethylated
rg14600	17	53515297	53517797	K4	DYNLL2	9	hypomethylated
rg14720	17	69867553	69870053	K4	LOC388419	9	hypomethylated
rg15225	19	2231175	2233675	K4	C19orf35	6	hypomethylated
rg15410	19	9980147	9982647	K4	COL5A3	5	hypomethylated
rg15688	19	23731479	23733979	K4	ZNF681	8	hypomethylated
rg15811	19	42960040	42962540	K4	ZNF573	7	hypomethylated
rg16179	19	56176922	56179422	K4	KLK7	5	hypomethylated
rg16313	19	61710523	61713023	K4	ZNF471	8	hypomethylated
rg16702	20	42593349	42595849	K4	PKIG	7	hypomethylated
rg16972	21	32571247	32573747	K4	C21orf45	9	hypomethylated
rg17642	X	24573274	24575774	K4	PCYT1B	6	hypomethylated
rg17696	X	43715694	43718194	K4	NDP	5	hypomethylated
rg17902	X	84385152	84387652	K4	ZNF711	8	hypomethylated
rg17905	X	85289780	85292280	K4	DACH2	9	hypomethylated
rg18083	X	132945332	132947832	K4	GPC3	10	hypomethylated
rg18130	X	147389330	147391830	K4	AFF2	12	hypomethylated
rg46	1	3515919	3518419	K4	MEGF6	7	hypermethylated
rg214	1	20080974	20083474	K4	OTUD3	11	hypermethylated
rg303	1	26609355	26611855	K4	LIN28	10	hypermethylated
rg936	1	113298498	113300998	K4	SLC16A1	12	hypermethylated
rg1289	1	158134530	158137030	K4	CCDC19	8	hypermethylated
rg2155	2	55347853	55350353	K4	MTIF2	7	hypermethylated
rg2265	2	74459472	74461972	K4	DCTN1	5	hypermethylated
rg2285	2	75038782	75041282	K4	POLE4	8	hypermethylated
rg2399	2	101289584	101292084	K4	RNF149	5	hypermethylated
rg2762	2	201081037	201083537	K4	KCTD18	8	hypermethylated
rg2901	2	220114682	220117182	K4	CHPF	9	hypermethylated
rg3369	3	49914310	49916810	K4	MST1R	10	hypermethylated
rg3978	3	185024059	185026559	K4	MAP6D1	8	hypermethylated
rg4070	3	197427279	197429779	K4	OSTalpha	7	hypermethylated
rg4456	4	84174762	84177262	K4	COPS4	11	hypermethylated
rg5094	5	82802838	82805338	K4	VCAN	12	hypermethylated
rg5211	5	128823501	128826001	K4	ADAMTS19	9	hypermethylated
rg5593	5	176912144	176914644	K4	FLJ10404	10	hypermethylated
rg5868	6	30564749	30567249	K4	HLA-E	33	hypermethylated
rg5869	6	30630987	30633487	K4	GNL1	47	hypermethylated
rg5974	6	33347329	33349829	K4	RPS18	28	hypermethylated
rg5975	6	33352394	33354894	K4	B3GALT4	40	hypermethylated
rg6648	7	2237109	2239609	K4	MAD1L1	10	hypermethylated
rg7099	7	100108810	100111310	K4	GNB2	11	hypermethylated
rg8093	9	4479943	4482443	K4	SLC1A1	5	hypermethylated
rg8641	9	130828400	130830900	K4	SH3GLB2	5	hypermethylated
rg9319	10	104199290	104201790	K4	C10orf95	12	hypermethylated
rg9519	11	603908	606408	K4	IRF7	9	hypermethylated
rg10142	11	64266871	64269371	K4	RASGRP2	8	hypermethylated
rg10257	11	67107361	67109861	K4	GSTP1	6	hypermethylated
rg10758	12	6289362	6291862	K4	PLEKHG6	12	hypermethylated
rg11097	12	50104360	50106860	K4	SLC4A8	7	hypermethylated
rg11791	13	36290838	36293338	K4	RFXAP	13	hypermethylated
rg12267	14	57931896	57934396	K4	UNQ9438	11	hypermethylated
rg12525	14	98805575	98808075	K4	BCL11B	11	hypermethylated
rg12967	15	73703592	73706092	K4	SNhypermethylatedN	6	hypermethylated
rg12993	15	76619323	76621823	K4	PSMA4	7	hypermethylated
rg13137	16	270106	272606	K4	ARHGDIG	10	hypermethylated
rg13157	16	672440	674940	K4	LOC339123	11	hypermethylated
rg13595	16	56326660	56329160	K4	KATNB1	16	hypermethylated
rg13858	16	88616008	88618508	K4	GAS8	7	hypermethylated
rg14020	17	7401839	7404339	K4	TNFSF13	5	hypermethylated
rg14049	17	8005017	8007517	K4	VAMP2	7	hypermethylated
rg14106	17	16195537	16198037	K4	PRR6	11	hypermethylated
rg14753	17	70776898	70779398	K4	MIF4GD	7	hypermethylated
rg14868	17	77782932	77785432	K4	SLC16A3	6	hypermethylated
rg15558	19	15419762	15422262	K4	WIZ	11	hypermethylated
rg15814	19	43437012	43439512	K4	PPP1R14A	13	hypermethylated
rg16366	19	63669774	63672274	K4	ZNF324	6	hypermethylated
rg16665	20	36225114	36227614	K4	TGM2	9	hypermethylated
rg16903	20	62181431	62183931	K4	OPRL1	5	hypermethylated
rg17143	22	16489588	16492088	K4	ATP6V1E1	5	hypermethylated
rg17162	22	17890860	17893360	K4	CLDN5	15	hypermethylated
rg17244	22	25209349	25211849	K4	LOC402055	9	hypermethylated
rg17408	22	38227729	38230229	K4	SMCR7L	10	hypermethylated
rg17557	X	9713995	9716495	K4	SHROOM2	5	hypermethylated
rg17695	X	43624665	43627165	K4	MAOB	9	hypermethylated
rg17754	X	48905896	48908396	K4	MAGIX	12	hypermethylated
rg17769	X	50571784	50574284	K4	SHROOM4	10	hypermethylated
rg18193	X	153292570	153295070	K4	TAZ	11	hypermethylated
rg15618	19	17979476	17981976	K4	ARRDC2	11	hypermethylated/hypomethylated
rg56	1	4614464	4616964	K4+K27	AJAP1	11	hypomethylated
rg427	1	35811057	35813557	K4+K27	TFAP2E	9	hypomethylated
rg457	1	38032553	38035053	K4+K27	MANEAL	6	hypomethylated
rg1437	1	175398647	175401147	K4+K27	ASTN1	7	hypomethylated
rg1806	1	234624320	234626820	K4+K27	EDARADD	10	hypomethylated
rg2372	2	98328549	98331049	K4+K27	CNGA3	8	hypomethylated
rg2623	2	170043751	170046251	K4+K27	BBS5	8	hypomethylated
rg2847	2	216942995	216945495	K4+K27	MARCH4	13	hypomethylated
rg2880	2	219556623	219559123	K4+K27	FEV	7	hypomethylated
rg3044	3	213149	215649	K4+K27	CHL1	12	hypomethylated
rg3166	3	26638803	26641303	K4+K27	LRRC3B	9	hypomethylated
rg3230	3	39825806	39828306	K4+K27	MYRIP	7	hypomethylated
rg3809	3	142252932	142255432	K4+K27	SPSB4	12	hypomethylated
rg4194	4	13153212	13155712	K4+K27	NKX3-2	10	hypomethylated
rg4214	4	19863832	19866332	K4+K27	SLIT2	9	hypomethylated
rg4832	5	1496538	1499038	K4+K27	SLC6A3	9	hypomethylated
rg4866	5	16230897	16233397	K4+K27	MARCH11	14	hypomethylated
rg5186	5	119827417	119829917	K4+K27	PRR16	9	hypomethylated
rg5337	5	140285985	140288485	K4+K27	PCDHAC1	9	hypomethylated
rg5968	6	33266223	33268723	K4+K27	COL11A2	18	hypomethylated
rg5971	6	33279896	33282396	K4+K27	HSD17B8	27	hypomethylated
rg7139	7	103755839	103758339	K4+K27	LHFPL3	7	hypomethylated
rg7759	8	73611679	73614179	K4+K27	KCNB2	5	hypomethylated
rg7774	8	77755569	77758069	K4+K27	ZFHX4	12	hypomethylated
rg7984	8	139576247	139578747	K4+K27	FAM135B	5	hypomethylated
rg8514	9	117955391	117957891	K4+K27	PAPPA	7	hypomethylated
rg9785	11	20647211	20649711	K4+K27	NELL1	13	hypomethylated
rg10546	11	117171186	117173686	K4+K27	DSCAML1	13	hypomethylated
rg10737	12	3470185	3472685	K4+K27	PRMT8	10	hypomethylated
rg10750	12	4788102	4790602	K4+K27	KCNA6	7	hypomethylated
rg10751	12	4888833	4891333	K4+K27	KCNA1	14	hypomethylated
rg11023	12	46682552	46685052	K4+K27	COL2A1	14	hypomethylated
rg11177	12	53266710	53269210	K4+K27	PPP1R1A	8	hypomethylated
rg11454	12	101875093	101877593	K4+K27	ASCL1	10	hypomethylated
rg12433	14	78814934	78817434	K4+K27	NRXN3	7	hypomethylated
rg12487	14	93322519	93325019	K4+K27	PRIMA1	5	hypomethylated
rg12622	15	30109517	30112017	K4+K27	CHRNA7	6	hypomethylated
rg12746	15	43456272	43458772	K4+K27	GATM	14	hypomethylated
rg12874	15	63455431	63457931	K4+K27	PUNC	5	hypomethylated
rg13302	16	6008632	6011132	K4+K27	A2BP1	11	hypomethylated
rg13361	16	19990601	19993101	K4+K27	GPR139	6	hypomethylated
rg13390	16	23101040	23103540	K4+K27	SCNN1G	10	hypomethylated
rg13401	16	23672948	23675448	K4+K27	CHP2	8	hypomethylated
rg13613	16	60625537	60628037	K4+K27	CDH8	13	hypomethylated
rg13759	16	76024512	76027012	K4+K27	ADAMTS18	8	hypomethylated
rg14240	17	28642119	28644619	K4+K27	ACCN1	5	hypomethylated
rg14738	17	70431464	70433964	K4+K27	OTOP2	12	hypomethylated
rg14914	18	5880103	5882603	K4+K27	TTMA	6	hypomethylated
rg16801	20	54011419	54013919	K4+K27	CBLN4	6	hypomethylated
rg16832	20	57308393	57310893	K4+K27	EDN3	10	hypomethylated
rg17203	22	21191505	21194005	K4+K27	SUHW2	8	hypomethylated
rg18108	X	135939499	135941999	K4+K27	GPR101	11	hypomethylated
rg1	1	850483	852983	K4+K27	SAMD11	8	hypermethylated
rg49	1	3558488	3560988	K4+K27	TP73	8	hypermethylated
rg499	1	41098605	41101105	K4+K27	CITED4	12	hypermethylated
rg2405	2	102169364	102171864	K4+K27	IL1RL2	6	hypermethylated
rg2519	2	132890116	132892616	K4+K27	GPR39	8	hypermethylated
rg2523	2	135191040	135193540	K4+K27	TMEM163	8	hypermethylated
rg2668	2	176689237	176691737	K4+K27	HOXD10	9	hypermethylated
rg2940	2	230639863	230642363	K4+K27	SLC16A14	7	hypermethylated
rg4152	4	4438383	4440883	K4+K27	D4S234E	8	hypermethylated
rg5162	5	112656511	112659011	K4+K27	MCC	9	hypermethylated
rg5270	5	135392096	135394596	K4+K27	TGFBI	12	hypermethylated
rg5273	5	136860917	136863417	K4+K27	SPOCK1	9	hypermethylated
rg6295	6	94183993	94186493	K4+K27	EPHA7	13	hypermethylated
rg6545	6	152169878	152172378	K4+K27	ESR1	15	hypermethylated
rg6780	7	30140576	30143076	K4+K27	C7orf41	9	hypermethylated
rg7461	8	8596575	8599075	K4+K27	CLDN23	7	hypermethylated
rg7739	8	67849515	67852015	K4+K27	SGK3	7	hypermethylated
rg8323	9	88952878	88955378	K4+K27	FLJ45537	6	hypermethylated
rg8405	9	100745458	100747958	K4+K27	COL15A1	5	hypermethylated
rg9194	10	93380838	93383338	K4+K27	PPP1R3C	9	hypermethylated
rg9733	11	12986771	12989271	K4+K27	LOC644943	9	hypermethylated
rg11073	12	48641045	48643545	K4+K27	AQP5	5	hypermethylated
rg11160	12	52679643	52682143	K4+K27	HOXC9	12	hypermethylated
rg12659	15	38330402	38332902	K4+K27	FLJ38596	13	hypermethylated
rg12835	15	58669999	58672499	K4+K27	RORA	11	hypermethylated
rg12848	15	61459128	61461628	K4+K27	CA12	8	hypermethylated
rg13039	15	83000806	83003306	K4+K27	NMB	9	hypermethylated
rg17164	22	18090565	18093065	K4+K27	GP1BB	10	hypermethylated
rg17673	X	37429551	37432051	K4+K27	XK	5	hypermethylated
rg9	1	1104439	1106939	None	TTLL10	10	hypomethylated
rg2008	2	27225005	27227505	None	TCF23	10	hypomethylated
rg2914	2	223624605	223627105	None	KCNE4	8	hypomethylated
rg3024	2	241216967	241219467	None	GPR35	5	hypomethylated
rg5993	6	33877771	33880271	None	MLN	5	hypomethylated
rg6354	6	110841446	110843946	None	DDO	6	hypomethylated
rg8008	8	143912718	143915218	None	GML	7	hypomethylated
rg9129	10	77212024	77214524	None	C10orf11	7	hypomethylated
rg9151	10	85989197	85991697	None	LRIT1	8	hypomethylated
rg9578	11	3208192	3210692	None	MRGPRE	7	hypomethylated
rg10652	11	124270951	124273451	None	ROBO4	6	hypomethylated
rg15918	19	47038348	47040848	None	LYPD4	8	hypomethylated
rg15919	19	47040425	47042925	None	DMRTC2	9	hypomethylated
rg16224	19	57648140	57650640	None	ZNF578	7	hypomethylated
rg16319	19	62322820	62325320	None	USP29	9	hypomethylated
rg16352	19	63236745	63239245	None	ZSCAN1	7	hypomethylated
rg17205	22	21229637	21232137	None	PRAME	8	hypomethylated
rg17485	22	43985011	43987511	None	C22orf9	8	hypomethylated
rg17772	X	51166006	51168506	None	LOC340602	6	hypomethylated
rg631	1	53378837	53381337	None	SLC1A7	5	hypermethylated
rg3324	3	48481732	48484232	None	TREX1	8	hypermethylated
rg7278	7	134482863	134485363	None	TMEM140	9	hypermethylated
rg7652	8	41640241	41642741	None	ANK1	5	hypermethylated
rg12916	15	69889447	69891947	None	NR2E3	9	hypermethylated
rg12939	15	72253048	72255548	None	ISLR	8	hypermethylated
rg13324	16	11275838	11278338	None	PRM2	8	hypermethylated
rg14115	17	17048357	17050857	None	LOC201164	8	hypermethylated
rg17169	22	18329569	18332069	None	COMT	5	hypermethylated

## Sheet: Tabelle1
AJAP1	SAMD11
TFAP2E	TP73
MANEAL	CITED4
ASTN1	IL1RL2
EDARADD	GPR39
CNGA3	TMEM163
BBS5	HOXD10
MARCH4	SLC16A14
FEV	D4S234E
CHL1	MCC
LRRC3B	TGFBI
MYRIP	SPOCK1
SPSB4	EPHA7
NKX3-2	ESR1
SLIT2	C7orf41
SLC6A3	CLDN23
MARCH11	SGK3
PRR16	FLJ45537
PCDHAC1	COL15A1
COL11A2	PPP1R3C
HSD17B8	LOC644943
LHFPL3	AQP5
KCNB2	HOXC9
ZFHX4	FLJ38596
FAM135B	RORA
PAPPA	CA12
NELL1	NMB
DSCAML1	GP1BB
PRMT8	XK
KCNA6
KCNA1
COL2A1
PPP1R1A
ASCL1
NRXN3
PRIMA1
CHRNA7
GATM
PUNC
A2BP1
GPR139
SCNN1G
CHP2
CDH8
ADAMTS18
ACCN1
OTOP2
TTMA
CBLN4
EDN3
SUHW2
GPR101
