# Supplementary material for: ITIH5 mediates epigenetic reprogramming of breast cancer cells
Source: Mol Cancer. 2017 Feb 23;16:44. doi: 10.1186/s12943-017-0610-2 (PMC5322623; doi:10.1186/s12943-017-0610-2)
Supplement: Additional file 5: — Primer sequences and reaction conditions for RT-PCR experiments. This table illustrates the sequences of all primers used in this study for RT-PCR analysis. (XLS 28 kb) [file 12943_2017_610_MOESM5_ESM.xls]

## Sheet: Tabelle1
		Additional file 5:
		Primer sequences and PCR conditions used for RNA expression analyses
		Primer	Sequence	Product size [bp]
		COL4A1 forward	5'-CCGGGTTCTGTAGGATTGAA-3'	189
		COL4A1 reverse	5'-CTGGTTCACCCTTTGGACCT-3'
		COL4A2 forward	5'-ACCTGATGGCTTCCTGTTTG-3'	111
		COL4A2 reverse	5'-CCAGCGTCACCTTTCCAC-3'
		DAPK1 forward	5’-CCTGATCTTGGAACTCGTTGC-3’	176
		DAPK1 reverse	5’-CCAAAAGCATTATGTTCTCAGGC-3'
		DSC2 forward	5’-CAGCTAGACAGAGAGTTAATTGACAAG-3’	161
		DSC2 reverse	5’-TGATGTCACATAAGAAGTACGAGTAAA-3’
		DSG2 forward	5’-GGACAGAGAGGAACACAGCA-3’	158
		DSG2 reverse	5’-TCCCTTCAAGCACTTTATTTTC-3’
		DSP forward	5’-AAAGGCTTCTTCAGCTCCAA-3’	321
		DSP reverse	5’-CAGATTTCTCGCGCAGGT-3’
		GAPDH forward	5’-GAAGGTGAAGGTCGGAGTCA-3’	289
		GAPDH reverse	5’-TGGACTCCACGACGTACTCA-3’
		ITIH5 forward	5’-TCACCGTGTGCTTCAACATT-3’	107
		ITIH5 reverse	5’-GGGTGCCCCAATTAACTCTC-3’
		Real-time PCR reaction volumes of 20 µl consisted of the following components:
		5 µM forward primer, 5 µM reverse primer, 10 µl SYBR GRN Supermix and 1 µl of cDNA as PCR template. Cycle conditions: 95°C for 3 min, 40 cycles of 95°C for 30 s, 60°C for 20 s, 72°C for 30 s. bp: base pairs.
