# Supplementary material for: ITIH5 mediates epigenetic reprogramming of breast cancer cells
Source: Mol Cancer. 2017 Feb 23;16:44. doi: 10.1186/s12943-017-0610-2 (PMC5322623; doi:10.1186/s12943-017-0610-2)
Supplement: Additional file 6: — Primer sequences and PCR conditions for MSP analyses. This table illustrates the sequences of all primers used in this study for MSP analysis. (XLSX 10 kb) [file 12943_2017_610_MOESM6_ESM.xlsx]

## Sheet: Tabelle1
		Additional file 6: Primer sequences and PCR conditions for MSP analyses
		Primer	Sequence	Product size [bp]
		DAPK1 M for	5'-CGttTATGGTCGGttTtCGAtAGC-3'	98
		DAPK1 M rev	5'-AaaaTCGaaaaaACCGaaaAaCCGCG-3'
		DAPK1 U for	5'-tGtTGGtGttTATGGTtGGttTttGAtAGtG-3'	104
		DAPK1 U rev	5'-TaaCaCCaaaaaTCaaaaaaACCaaaaAaCCaCa-3'
		MSP cycle conditions
		The PCR was initiated as "Hot Start" PCR at 94°C and held at 80°C before the addition of 1.25 units Taq DNA polymerase (Promega, Madison, WI) 95°C for 5 min, 36 cycles of 95°C for 20 s, 60°C for 20 s, 72°C for 20 s and a final extension at 72°C for 10 min.
