# Supplementary material for: ITIH5 mediates epigenetic reprogramming of breast cancer cells
Source: Mol Cancer. 2017 Feb 23;16:44. doi: 10.1186/s12943-017-0610-2 (PMC5322623; doi:10.1186/s12943-017-0610-2)
Supplement: Additional file 7: — Primer sequences for pyrosequencing. This table shows sequences of DAPK1 pyrosequencing. (XLSX 10 kb) [file 12943_2017_610_MOESM7_ESM.xlsx]

## Sheet: Tabelle1
		Additional file 7: Primer sequences for pyrosequencing
		Primer	Sequence
		DAPK1 pyro sense	BIO-5'-TTGGGAGGGATTTGYGTTTTTTATTTATTTTTTA-3'
		DAPK1 pyro antisense	5'-CCTCCRCCTTAACCTTCCCA-3'
		DAPK1 pyro seqquence	5'-CRCRCCTAACTACTCAC-3'
