# Supplementary material for: ITIH5 mediates epigenetic reprogramming of breast cancer cells
Source: Mol Cancer. 2017 Feb 23;16:44. doi: 10.1186/s12943-017-0610-2 (PMC5322623; doi:10.1186/s12943-017-0610-2)
Supplement: Additional file 8: — Primary antibodies used in this study. This table lists all primary andtiboides used in this study. (XLS 26 kb) [file 12943_2017_610_MOESM8_ESM.xls]

## Sheet: Tabelle1
	Additional file 8: Primary antibodies used in this study
	Antibody	Supplied by	Epitope - protein	Species
	Integrin receptors
	mAB #4705	Cell signaling, MA, USA	Total endogenous integrin α5	h, m, mk
	mAB #4711	Cell signaling, MA, USA	Total endogenous integrin αV	h, r
	mAB #14803	Cell signaling, MA, USA	Total endogenous integrin β4	h
	mAB #9699	Cell signaling, MA, USA	Total endogenous integrin β1	h
	mAB #13166	Cell signaling, MA, USA	Total endogenous integrin β3	h, m
	mAB #3629	Cell signaling, MA, USA	Total endogenous integrin β5	h, m, r, mk
	Focal adhesion component
	hVIN-1	Sigma-Aldrich, Germany	Bound and free Vinculin	h
	GTPases
	mAB #8631	Cell signaling, MA, USA	Total Rac1	h, m
	mAB #2117	Cell signaling, MA, USA	Total RohA, not RhoB and RohC	h, m, r, mk, b
	ECM component
	ab-6586	abcam, Cambridge, UK	Collagen Type IV from human and bovine placenta	h, m, r
	Target proteins
	Clone 17	BD Biosciences, NJ, USA	Total DAPK1	h
		This work	ITIH5, epitope mapping at the C-terminus of ITIH5 of human origin	h
	Loading control
	A5316	Sigma-Aldrich, Germany	b-actin	h
